# Supplementary material for: Dynamic covalent self-assembly and self-sorting processes in the formation of imine-based macrocycles and macrobicyclic cages
Source: Chem Sci. 2023 Jun 2;14(24):6631–42. doi: 10.1039/d3sc01174g (PMC10284075; doi:10.1039/d3sc01174g)
Supplement: SC-014-D3SC01174G-s002 [file SC-014-D3SC01174G-s002.cif]

# Electronic Supplementary Material (ESI) for Chemical Science.
# This journal is © The Royal Society of Chemistry 2023

####################################################################### 
# 
# This file contains crystal structure data downloaded from the 
# Cambridge Structural Database (CSD) hosted by the Cambridge 
# Crystallographic Data Centre (CCDC).
# 
# Full information about CCDC data access policies and citation 
# guidelines are available at http://www.ccdc.cam.ac.uk/access/V1 
# 
# Audit and citation data items may have been added by the CCDC. 
# Please retain this information to preserve the provenance of 
# this file and to allow appropriate attribution of the data. 
# 
#######################################################################

data_jmlzy190410
_database_code_depnum_ccdc_archive 'CCDC 2006765'
loop_
_audit_author_name
_audit_author_address
'Corinne Bailly'
;Service de Radiocristallographie, Institut de Chimie, Universite de Strasbourg
France
;
_audit_update_record             
;
2020-05-30 deposited with the CCDC.	2023-05-26 downloaded from the CCDC.
;

_audit_creation_method           SHELXL-2014/7
_shelx_SHELXL_version_number     2014/7
_chemical_name_systematic        ?
_chemical_name_common            ?
_chemical_melting_point          ?
_chemical_formula_moiety         'C24 H28 N4 O2, H2 O'
_chemical_formula_sum            'C24 H30 N4 O3'
_chemical_formula_weight         422.52

loop_
_atom_type_symbol
_atom_type_description
_atom_type_scat_dispersion_real
_atom_type_scat_dispersion_imag
_atom_type_scat_source
C C 0.0033 0.0016 'International Tables Vol C Tables 4.2.6.8 and 6.1.1.4'
H H 0.0000 0.0000 'International Tables Vol C Tables 4.2.6.8 and 6.1.1.4'
N N 0.0061 0.0033 'International Tables Vol C Tables 4.2.6.8 and 6.1.1.4'
O O 0.0106 0.0060 'International Tables Vol C Tables 4.2.6.8 and 6.1.1.4'

_space_group_crystal_system      orthorhombic
_space_group_IT_number           56
_space_group_name_H-M_alt        'P c c n'
_space_group_name_Hall           '-P 2ab 2ac'

_shelx_space_group_comment       
;
The symmetry employed for this shelxl refinement is uniquely defined
by the following loop, which should always be used as a source of
symmetry information in preference to the above space-group names.
They are only intended as comments.
;

loop_
_space_group_symop_operation_xyz
'x, y, z'
'x+1/2, -y, -z+1/2'
'-x, y+1/2, -z+1/2'
'-x+1/2, -y+1/2, z'
'-x, -y, -z'
'-x-1/2, y, z-1/2'
'x, -y-1/2, z-1/2'
'x-1/2, y-1/2, -z'

_cell_length_a                   16.0157(5)
_cell_length_b                   16.9055(6)
_cell_length_c                   8.2684(2)
_cell_angle_alpha                90
_cell_angle_beta                 90
_cell_angle_gamma                90
_cell_volume                     2238.70(12)
_cell_formula_units_Z            4
_cell_measurement_temperature    120(2)
_cell_measurement_reflns_used    9551
_cell_measurement_theta_min      2.41
_cell_measurement_theta_max      27.99

_exptl_crystal_description       prism
_exptl_crystal_colour            colourless
_exptl_crystal_density_meas      ?
_exptl_crystal_density_method    ?
_exptl_crystal_density_diffrn    1.254
_exptl_crystal_F_000             904
_exptl_transmission_factor_min   ?
_exptl_transmission_factor_max   ?
_exptl_crystal_size_max          0.160
_exptl_crystal_size_mid          0.140
_exptl_crystal_size_min          0.120
_exptl_absorpt_coefficient_mu    0.084
_shelx_estimated_absorpt_T_min   0.987
_shelx_estimated_absorpt_T_max   0.990
_exptl_absorpt_correction_type   multi-scan
_exptl_absorpt_correction_T_min  0.6584
_exptl_absorpt_correction_T_max  0.7456
_exptl_absorpt_process_details   sadabs
_exptl_absorpt_special_details   ?

_diffrn_ambient_temperature      120(2)
_diffrn_radiation_wavelength     0.71073
_diffrn_radiation_type           MoK\a
_diffrn_source                   'Mo-ImuS 3.0 microfocus tube'
_diffrn_measurement_device_type  'Bruker PHOTON-III CPAD'
_diffrn_measurement_method       '\f and \w shuterless scans'
_diffrn_detector_area_resol_mean ?
_diffrn_reflns_number            27088
_diffrn_reflns_av_unetI/netI     0.0185
_diffrn_reflns_av_R_equivalents  0.0412
_diffrn_reflns_limit_h_min       -21
_diffrn_reflns_limit_h_max       21
_diffrn_reflns_limit_k_min       -22
_diffrn_reflns_limit_k_max       21
_diffrn_reflns_limit_l_min       -10
_diffrn_reflns_limit_l_max       10
_diffrn_reflns_theta_min         2.410
_diffrn_reflns_theta_max         28.012
_diffrn_reflns_theta_full        25.242
_diffrn_measured_fraction_theta_max 0.999
_diffrn_measured_fraction_theta_full 0.999
_diffrn_reflns_Laue_measured_fraction_max 0.999
_diffrn_reflns_Laue_measured_fraction_full 0.999
_diffrn_reflns_point_group_measured_fraction_max 0.999
_diffrn_reflns_point_group_measured_fraction_full 0.999
_reflns_number_total             2703
_reflns_number_gt                2311
_reflns_threshold_expression     'I > 2\s(I)'
_reflns_Friedel_coverage         0.000
_reflns_Friedel_fraction_max     .
_reflns_Friedel_fraction_full    .

_reflns_special_details          
;
 Reflections were merged by SHELXL according to the crystal
 class for the calculation of statistics and refinement.
 
 _reflns_Friedel_fraction is defined as the number of unique
 Friedel pairs measured divided by the number that would be
 possible theoretically, ignoring centric projections and
 systematic absences.
;

_computing_data_collection       'Bruker APEX3'
_computing_cell_refinement       'Bruker SAINT'
_computing_data_reduction        'Bruker SAINT'
_computing_structure_solution    'SHELXT 2014/5 (Sheldrick, 2014)'
_computing_structure_refinement  'SHELXL-2014/7 (Sheldrick, 2014)'
_computing_molecular_graphics    'Bruker SHELXTL'
_computing_publication_material  'Bruker SHELXTL'

_refine_special_details          ?
_refine_ls_structure_factor_coef Fsqd
_refine_ls_matrix_type           full
_refine_ls_weighting_scheme      calc
_refine_ls_weighting_details     
'w=1/[\s^2^(Fo^2^)+(0.0555P)^2^+1.1109P] where P=(Fo^2^+2Fc^2^)/3'
_atom_sites_solution_primary     direct
_atom_sites_solution_secondary   difmap
_atom_sites_solution_hydrogens   mixed
_refine_ls_hydrogen_treatment    mixed
_refine_ls_extinction_method     none
_refine_ls_extinction_coef       .
_refine_ls_number_reflns         2703
_refine_ls_number_parameters     145
_refine_ls_number_restraints     1
_refine_ls_R_factor_all          0.0513
_refine_ls_R_factor_gt           0.0432
_refine_ls_wR_factor_ref         0.1168
_refine_ls_wR_factor_gt          0.1117
_refine_ls_goodness_of_fit_ref   1.054
_refine_ls_restrained_S_all      1.069
_refine_ls_shift/su_max          0.001
_refine_ls_shift/su_mean         0.000

loop_
_atom_site_label
_atom_site_type_symbol
_atom_site_fract_x
_atom_site_fract_y
_atom_site_fract_z
_atom_site_U_iso_or_equiv
_atom_site_adp_type
_atom_site_occupancy
_atom_site_site_symmetry_order
_atom_site_calc_flag
_atom_site_refinement_flags_posn
_atom_site_refinement_flags_adp
_atom_site_refinement_flags_occupancy
_atom_site_disorder_assembly
_atom_site_disorder_group
C1 C 0.61535(7) 0.44812(7) 0.71612(15) 0.0195(3) Uani 1 1 d . . . . .
C2 C 0.59036(8) 0.52535(7) 0.67785(16) 0.0222(3) Uani 1 1 d . . . . .
H2 H 0.5620 0.5563 0.7564 0.027 Uiso 1 1 calc R U . . .
C3 C 0.60674(8) 0.55683(7) 0.52638(16) 0.0221(3) Uani 1 1 d . . . . .
H3 H 0.5892 0.6091 0.5014 0.027 Uiso 1 1 calc R U . . .
C4 C 0.64885(7) 0.51215(7) 0.41043(15) 0.0184(3) Uani 1 1 d . . . . .
C5 C 0.67272(8) 0.43450(7) 0.44798(16) 0.0195(3) Uani 1 1 d . . . . .
H5 H 0.7003 0.4032 0.3688 0.023 Uiso 1 1 calc R U . . .
C6 C 0.65653(8) 0.40287(7) 0.59959(16) 0.0200(3) Uani 1 1 d . . . . .
H6 H 0.6735 0.3504 0.6241 0.024 Uiso 1 1 calc R U . . .
C7 C 0.67009(7) 0.54571(7) 0.25105(16) 0.0196(3) Uani 1 1 d . . . . .
H7 H 0.6876 0.5112 0.1670 0.023 Uiso 1 1 calc R U . . .
C8 C 0.68997(8) 0.64663(8) 0.06259(16) 0.0232(3) Uani 1 1 d . . . . .
H8A H 0.6913 0.6013 -0.0131 0.028 Uiso 1 1 calc R U . . .
H8B H 0.7467 0.6698 0.0673 0.028 Uiso 1 1 calc R U . . .
C9 C 0.62898(8) 0.70789(7) 0.00183(16) 0.0218(3) Uani 1 1 d . . . . .
H9A H 0.6213 0.7499 0.0840 0.026 Uiso 1 1 calc R U . . .
H9B H 0.6503 0.7326 -0.0986 0.026 Uiso 1 1 calc R U . . .
C10 C 0.51236(8) 0.27846(8) 1.07942(16) 0.0222(3) Uani 1 1 d . . . . .
H10A H 0.5198 0.2354 0.9996 0.027 Uiso 1 1 calc R U . . .
H10B H 0.4984 0.2547 1.1855 0.027 Uiso 1 1 calc R U . . .
C11 C 0.59118(8) 0.32764(8) 1.09212(16) 0.0244(3) Uani 1 1 d . . . . .
H11A H 0.5801 0.3756 1.1572 0.029 Uiso 1 1 calc R U . . .
H11B H 0.6354 0.2967 1.1470 0.029 Uiso 1 1 calc R U . . .
C12 C 0.59670(8) 0.41779(8) 0.87944(16) 0.0209(3) Uani 1 1 d . . . . .
H12 H 0.5659 0.4508 0.9509 0.025 Uiso 1 1 calc R U . . .
N1 N 0.66560(7) 0.61926(6) 0.22306(13) 0.0209(2) Uani 1 1 d . . . . .
N2 N 0.61931(7) 0.35037(7) 0.93005(14) 0.0226(3) Uani 1 1 d . . . . .
O1 O 0.55198(5) 0.66926(5) -0.02890(12) 0.0217(2) Uani 1 1 d . . . . .
O2 O 0.7500 0.2500 0.80155(19) 0.0348(4) Uani 1 2 d DS T P . .
H1W H 0.7063(15) 0.2797(16) 0.862(4) 0.117(11) Uiso 1 1 d D . . . .

loop_
_atom_site_aniso_label
_atom_site_aniso_U_11
_atom_site_aniso_U_22
_atom_site_aniso_U_33
_atom_site_aniso_U_23
_atom_site_aniso_U_13
_atom_site_aniso_U_12
C1 0.0166(5) 0.0192(6) 0.0228(6) -0.0016(5) -0.0016(5) -0.0009(4)
C2 0.0215(6) 0.0186(6) 0.0266(7) -0.0043(5) 0.0027(5) 0.0028(5)
C3 0.0226(6) 0.0143(5) 0.0294(7) -0.0005(5) 0.0003(5) 0.0023(5)
C4 0.0162(5) 0.0161(6) 0.0227(6) -0.0018(5) -0.0027(5) -0.0011(4)
C5 0.0194(6) 0.0163(6) 0.0228(6) -0.0043(5) -0.0011(5) 0.0015(5)
C6 0.0200(6) 0.0153(5) 0.0248(6) -0.0016(5) -0.0021(5) 0.0010(4)
C7 0.0164(5) 0.0195(6) 0.0228(6) -0.0021(5) -0.0015(5) 0.0008(4)
C8 0.0187(6) 0.0253(6) 0.0257(7) 0.0035(5) 0.0028(5) -0.0003(5)
C9 0.0205(6) 0.0211(6) 0.0239(6) 0.0042(5) 0.0007(5) -0.0026(5)
C10 0.0222(6) 0.0235(6) 0.0209(6) 0.0042(5) -0.0009(5) 0.0026(5)
C11 0.0222(6) 0.0292(7) 0.0219(6) 0.0021(5) -0.0027(5) 0.0013(5)
C12 0.0171(6) 0.0228(6) 0.0227(6) -0.0037(5) -0.0009(5) 0.0000(5)
N1 0.0210(5) 0.0198(5) 0.0220(5) 0.0011(4) -0.0019(4) 0.0001(4)
N2 0.0176(5) 0.0248(5) 0.0254(6) 0.0017(4) 0.0005(4) 0.0004(4)
O1 0.0184(4) 0.0185(4) 0.0281(5) 0.0010(4) -0.0020(4) 0.0005(3)
O2 0.0362(8) 0.0350(8) 0.0332(8) 0.000 0.000 0.0074(7)

_geom_special_details            
;
 All esds (except the esd in the dihedral angle between two l.s. planes)
 are estimated using the full covariance matrix.  The cell esds are taken
 into account individually in the estimation of esds in distances, angles
 and torsion angles; correlations between esds in cell parameters are only
 used when they are defined by crystal symmetry.  An approximate (isotropic)
 treatment of cell esds is used for estimating esds involving l.s. planes.
;

loop_
_geom_bond_atom_site_label_1
_geom_bond_atom_site_label_2
_geom_bond_distance
_geom_bond_site_symmetry_2
_geom_bond_publ_flag
C1 C6 1.3960(17) . ?
C1 C2 1.4016(17) . ?
C1 C12 1.4750(18) . ?
C2 C3 1.3859(19) . ?
C2 H2 0.9500 . ?
C3 C4 1.3945(18) . ?
C3 H3 0.9500 . ?
C4 C5 1.4020(17) . ?
C4 C7 1.4745(18) . ?
C5 C6 1.3873(18) . ?
C5 H5 0.9500 . ?
C6 H6 0.9500 . ?
C7 N1 1.2668(16) . ?
C7 H7 0.9500 . ?
C8 N1 1.4584(16) . ?
C8 C9 1.5098(18) . ?
C8 H8A 0.9900 . ?
C8 H8B 0.9900 . ?
C9 O1 1.4184(15) . ?
C9 H9A 0.9900 . ?
C9 H9B 0.9900 . ?
C10 O1 1.4203(15) 5_666 ?
C10 C11 1.5151(18) . ?
C10 H10A 0.9900 . ?
C10 H10B 0.9900 . ?
C11 N2 1.4651(17) . ?
C11 H11A 0.9900 . ?
C11 H11B 0.9900 . ?
C12 N2 1.2671(17) . ?
C12 H12 0.9500 . ?
O1 C10 1.4204(15) 5_666 ?
O2 H1W 0.995(17) . ?

loop_
_geom_angle_atom_site_label_1
_geom_angle_atom_site_label_2
_geom_angle_atom_site_label_3
_geom_angle
_geom_angle_site_symmetry_1
_geom_angle_site_symmetry_3
_geom_angle_publ_flag
C6 C1 C2 119.31(12) . . ?
C6 C1 C12 122.48(11) . . ?
C2 C1 C12 118.21(11) . . ?
C3 C2 C1 120.51(12) . . ?
C3 C2 H2 119.7 . . ?
C1 C2 H2 119.7 . . ?
C2 C3 C4 120.32(11) . . ?
C2 C3 H3 119.8 . . ?
C4 C3 H3 119.8 . . ?
C3 C4 C5 119.13(12) . . ?
C3 C4 C7 121.17(11) . . ?
C5 C4 C7 119.69(11) . . ?
C6 C5 C4 120.67(12) . . ?
C6 C5 H5 119.7 . . ?
C4 C5 H5 119.7 . . ?
C5 C6 C1 120.05(11) . . ?
C5 C6 H6 120.0 . . ?
C1 C6 H6 120.0 . . ?
N1 C7 C4 121.86(12) . . ?
N1 C7 H7 119.1 . . ?
C4 C7 H7 119.1 . . ?
N1 C8 C9 110.32(11) . . ?
N1 C8 H8A 109.6 . . ?
C9 C8 H8A 109.6 . . ?
N1 C8 H8B 109.6 . . ?
C9 C8 H8B 109.6 . . ?
H8A C8 H8B 108.1 . . ?
O1 C9 C8 107.83(10) . . ?
O1 C9 H9A 110.1 . . ?
C8 C9 H9A 110.1 . . ?
O1 C9 H9B 110.1 . . ?
C8 C9 H9B 110.1 . . ?
H9A C9 H9B 108.5 . . ?
O1 C10 C11 106.46(10) 5_666 . ?
O1 C10 H10A 110.4 5_666 . ?
C11 C10 H10A 110.4 . . ?
O1 C10 H10B 110.4 5_666 . ?
C11 C10 H10B 110.4 . . ?
H10A C10 H10B 108.6 . . ?
N2 C11 C10 109.68(10) . . ?
N2 C11 H11A 109.7 . . ?
C10 C11 H11A 109.7 . . ?
N2 C11 H11B 109.7 . . ?
C10 C11 H11B 109.7 . . ?
H11A C11 H11B 108.2 . . ?
N2 C12 C1 123.86(12) . . ?
N2 C12 H12 118.1 . . ?
C1 C12 H12 118.1 . . ?
C7 N1 C8 117.54(11) . . ?
C12 N2 C11 116.76(12) . . ?
C9 O1 C10 113.39(9) . 5_666 ?

loop_
_geom_torsion_atom_site_label_1
_geom_torsion_atom_site_label_2
_geom_torsion_atom_site_label_3
_geom_torsion_atom_site_label_4
_geom_torsion
_geom_torsion_site_symmetry_1
_geom_torsion_site_symmetry_2
_geom_torsion_site_symmetry_3
_geom_torsion_site_symmetry_4
_geom_torsion_publ_flag
C6 C1 C2 C3 -0.41(19) . . . . ?
C12 C1 C2 C3 179.67(12) . . . . ?
C1 C2 C3 C4 -0.4(2) . . . . ?
C2 C3 C4 C5 1.37(19) . . . . ?
C2 C3 C4 C7 -177.34(11) . . . . ?
C3 C4 C5 C6 -1.47(18) . . . . ?
C7 C4 C5 C6 177.25(11) . . . . ?
C4 C5 C6 C1 0.64(19) . . . . ?
C2 C1 C6 C5 0.31(18) . . . . ?
C12 C1 C6 C5 -179.77(11) . . . . ?
C3 C4 C7 N1 13.47(19) . . . . ?
C5 C4 C7 N1 -165.24(12) . . . . ?
N1 C8 C9 O1 -68.85(13) . . . . ?
O1 C10 C11 N2 -70.28(13) 5_666 . . . ?
C6 C1 C12 N2 3.2(2) . . . . ?
C2 C1 C12 N2 -176.86(12) . . . . ?
C4 C7 N1 C8 178.51(11) . . . . ?
C9 C8 N1 C7 137.23(12) . . . . ?
C1 C12 N2 C11 -176.40(11) . . . . ?
C10 C11 N2 C12 95.53(14) . . . . ?
C8 C9 O1 C10 177.04(10) . . . 5_666 ?

loop_
_geom_hbond_atom_site_label_D
_geom_hbond_atom_site_label_H
_geom_hbond_atom_site_label_A
_geom_hbond_distance_DH
_geom_hbond_distance_HA
_geom_hbond_distance_DA
_geom_hbond_angle_DHA
_geom_hbond_site_symmetry_A
O2 H1W N2 0.995(17) 1.920(18) 2.8964(12) 166(3) .

_refine_diff_density_max         0.350
_refine_diff_density_min         -0.495
_refine_diff_density_rms         0.046

_shelx_res_file                  
;

    shelx.res created by SHELXL-2014/7

TITL jmlzy190410_a.res in Pccn
CELL  0.71073  16.0157  16.9055   8.2684   90.000   90.000   90.000
ZERR     4.00   0.0005   0.0006   0.0002    0.000    0.000    0.000
LATT   1
SYMM  1/2 + X, - Y, 1/2 - Z
SYMM  - X, 1/2 + Y, 1/2 - Z
SYMM  1/2 - X, 1/2 - Y,   Z
SFAC  C    H    N    O
UNIT  96 120 16 12
MERG   2
DFIX 0.82 0.02 O2 H1W
HTAB O2 N2
FMAP   2
PLAN   10
SIZE     0.120   0.140   0.160
ACTA
BOND   $H
CONF
LIST   4
L.S.   8
TEMP  -153.00
WGHT    0.055500    1.110900
FVAR       0.49455
C1    1    0.615345    0.448123    0.716117    11.00000    0.01661    0.01915 =
         0.02282   -0.00165   -0.00156   -0.00090
C2    1    0.590363    0.525346    0.677851    11.00000    0.02155    0.01860 =
         0.02656   -0.00427    0.00272    0.00276
AFIX  43
H2    2    0.561984    0.556345    0.756351    11.00000   -1.20000
AFIX   0
C3    1    0.606742    0.556828    0.526381    11.00000    0.02263    0.01435 =
         0.02939   -0.00049    0.00025    0.00228
AFIX  43
H3    2    0.589197    0.609102    0.501420    11.00000   -1.20000
AFIX   0
C4    1    0.648855    0.512145    0.410426    11.00000    0.01620    0.01614 =
         0.02272   -0.00183   -0.00271   -0.00113
C5    1    0.672724    0.434502    0.447984    11.00000    0.01943    0.01627 =
         0.02275   -0.00429   -0.00110    0.00145
AFIX  43
H5    2    0.700268    0.403235    0.368816    11.00000   -1.20000
AFIX   0
C6    1    0.656528    0.402866    0.599590    11.00000    0.01999    0.01529 =
         0.02484   -0.00161   -0.00210    0.00103
AFIX  43
H6    2    0.673475    0.350368    0.624122    11.00000   -1.20000
AFIX   0
C7    1    0.670090    0.545709    0.251052    11.00000    0.01639    0.01948 =
         0.02282   -0.00206   -0.00151    0.00083
AFIX  43
H7    2    0.687637    0.511201    0.166982    11.00000   -1.20000
AFIX   0
C8    1    0.689969    0.646625    0.062593    11.00000    0.01873    0.02529 =
         0.02572    0.00347    0.00280   -0.00027
AFIX  23
H8A   2    0.691334    0.601267   -0.013093    11.00000   -1.20000
H8B   2    0.746686    0.669796    0.067305    11.00000   -1.20000
AFIX   0
C9    1    0.628977    0.707892    0.001828    11.00000    0.02050    0.02108 =
         0.02388    0.00421    0.00073   -0.00256
AFIX  23
H9A   2    0.621256    0.749870    0.083961    11.00000   -1.20000
H9B   2    0.650347    0.732554   -0.098572    11.00000   -1.20000
AFIX   0
C10   1    0.512365    0.278464    1.079420    11.00000    0.02223    0.02352 =
         0.02086    0.00417   -0.00092    0.00256
AFIX  23
H10A  2    0.519828    0.235393    0.999596    11.00000   -1.20000
H10B  2    0.498414    0.254717    1.185478    11.00000   -1.20000
AFIX   0
C11   1    0.591184    0.327637    1.092118    11.00000    0.02223    0.02915 =
         0.02191    0.00208   -0.00269    0.00126
AFIX  23
H11A  2    0.580070    0.375641    1.157229    11.00000   -1.20000
H11B  2    0.635382    0.296705    1.146955    11.00000   -1.20000
AFIX   0
C12   1    0.596696    0.417794    0.879438    11.00000    0.01711    0.02275 =
         0.02270   -0.00369   -0.00088   -0.00002
AFIX  43
H12   2    0.565918    0.450753    0.950891    11.00000   -1.20000
AFIX   0
N1    3    0.665596    0.619259    0.223062    11.00000    0.02102    0.01978 =
         0.02200    0.00114   -0.00192    0.00013
N2    3    0.619309    0.350371    0.930045    11.00000    0.01760    0.02477 =
         0.02544    0.00166    0.00046    0.00044
O1    4    0.551975    0.669260   -0.028895    11.00000    0.01841    0.01852 =
         0.02814    0.00099   -0.00202    0.00046
O2    4    0.750000    0.250000    0.801547    10.50000    0.03621    0.03498 =
         0.03319    0.00000    0.00000    0.00739
H1W   2    0.706318    0.279722    0.861802    11.00000    0.11730
HKLF    4  1.0  1.00  0.00  0.00  0.00  1.00  0.00  0.00  0.00  1.00

REM  jmlzy190410_a.res in Pccn
REM R1 =  0.0432 for    2311 Fo > 4sig(Fo)  and  0.0513 for all    2703 data
REM    145 parameters refined using      1 restraints

END

WGHT      0.0555      1.1109

REM Highest difference peak  0.350,  deepest hole -0.495,  1-sigma level  0.046
Q1    1   0.6615  0.5313  0.3361  11.00000  0.05    0.35
Q2    1   0.6091  0.4355  0.7924  11.00000  0.05    0.32
Q3    1   0.6574  0.4718  0.4169  11.00000  0.05    0.26
Q4    1   0.6099  0.4872  0.6979  11.00000  0.05    0.25
Q5    1   0.6243  0.5320  0.4607  11.00000  0.05    0.25
Q6    1   0.5532  0.3021  1.0812  11.00000  0.05    0.25
Q7    1   0.6406  0.4285  0.6662  11.00000  0.05    0.24
Q8    1   0.6761  0.6344  0.1397  11.00000  0.05    0.24
Q9    1   0.6628  0.6786  0.0280  11.00000  0.05    0.24
Q10   1   0.6060  0.5415  0.6022  11.00000  0.05    0.22
;
_shelx_res_checksum              53785

_shelx_hkl_file                  
;
   0   0   1    1.10    0.40
   0   0   2 3851.01   87.19
   0   0  -2 3904.21   86.89
   0   0   3   -0.20    0.90
   0   0  -4  363.56    7.50
   0   0   4  370.66    7.70
   0   0   5    0.50    1.40
   0   0   5    0.90    1.10
   0   0  -5    0.80    0.90
   0   0  -6  843.22   14.00
   0   0   6  837.62   15.60
   0   0   6  826.12   14.80
   0   0  -7    2.00    1.30
   0   0   7    3.80    1.70
   0   0   7    0.50    1.90
   0   0  -8   34.40    2.60
   0   0   8   32.90    3.70
   0   0   8   27.10    3.20
   0   0   9   -0.50    1.50
   0   0   9   -1.20    2.00
   0   0  -9    0.10    1.20
   0   0 -10   50.89    2.80
   0   0  10   46.60    4.60
   0   0  10   46.60    4.00
  -1   0  -1   -0.40    0.40
   1   0   1   -0.40    0.40
   1   0   1   -0.70    0.50
  -1   0  -1    0.40    0.60
   1   0  -2   57.09    1.30
   1   0   2   59.19    2.10
  -1   0  -2   55.49    2.10
   1   0   2   53.19    2.10
  -1   0   3   -1.00    0.80
   1   0   3   -1.20    1.00
   1   0   3   -0.70    0.80
   1   0  -3   -0.20    0.50
   1   0   4  295.37    6.70
  -1   0   4  312.87    6.50
   1   0   4  308.57    7.20
   1   0  -4  317.97    5.60
   1   0   5   -0.80    1.00
  -1   0   5   -1.00    1.20
   1   0   5   -1.20    1.40
   1   0  -6   24.50    1.80
  -1   0  -6   27.80    2.30
  -1   0   6   26.10    2.40
   1   0   6   22.60    2.60
   1   0   6   27.40    3.00
  -1   0   6   23.00    2.50
  -1   0  -7   -1.20    1.30
  -1   0   7   -2.70    1.60
   1   0   7   -0.90    1.50
  -1   0   7   -1.30    1.30
   1   0   7   -1.00    1.90
   1   0  -7    0.30    1.10
  -1   0  -8   39.10    3.00
   1   0   8   43.80    4.20
  -1   0   8   41.10    3.30
   1   0  -8   37.00    2.40
   1   0   8   44.70    3.60
  -1   0   8   39.60    3.70
  -1   0  -9    0.50    1.40
   1   0  -9    1.10    1.00
  -1   0   9    0.40    2.00
   1   0   9   -2.10    1.50
  -1   0   9   -0.20    1.50
   1   0   9    2.70    2.50
   1   0  10   16.00    3.40
  -1   0 -10   16.10    2.10
  -1   0  10   16.60    3.30
  -1   0  10   10.80    2.30
   1   0  10   11.10    2.60
   1   0 -10   15.50    1.60
  -2   0   0   11.30    0.80
  -2   0   0   11.00    0.70
   2   0   0   10.40    0.80
   2   0   0   10.70    0.70
  -2   0  -1   -0.70    0.80
   2   0  -1   -0.60    0.50
  -2   0  -1   -0.90    0.70
   2   0   1   -0.50    0.80
  -2   0   1    0.00    0.50
   2   0   1   -0.50    0.70
   2   0   2 1202.08   51.79
  -2   0  -2 1182.08   51.29
   2   0  -2 1249.57   31.50
  -2   0   2 1182.48   31.20
   2   0   3    0.20    1.20
   2   0   3   -0.50    0.90
  -2   0   3   -0.80    0.60
   2   0  -3   -0.30    0.40
  -2   0   4    8.30    1.40
   2   0   4    6.50    2.20
   2   0   4    9.50    1.70
   2   0  -4    9.70    1.10
   2   0   5   -0.50    1.40
  -2   0   5   -0.70    1.10
   2   0  -5   -0.10    0.60
   2   0   5   -0.90    1.20
   2   0   6   89.19    4.20
  -2   0   6   79.79    3.60
   2   0   6   80.09    4.30
   2   0  -6   81.69    2.50
  -2   0  -6   85.99    3.60
   2   0  -7    0.50    0.90
  -2   0   7   -1.00    1.60
   2   0   7   -1.60    1.50
   2   0   7   -2.60    2.00
  -2   0  -7    0.60    1.50
  -2   0   7    0.80    1.30
   2   0   8    0.10    2.30
   2   0  -8    1.60    0.90
  -2   0  -8    2.00    1.50
  -2   0   8    0.90    1.90
  -2   0   8    1.30    1.40
   2   0   8    1.40    1.70
   2   0   9    0.80    2.30
   2   0   9   -1.20    1.60
  -2   0   9    1.50    1.50
  -2   0   9   -0.50    1.90
  -2   0  -9   -0.40    1.50
  -2   0  10   12.40    3.40
   2   0  10   11.30    3.10
   2   0  10    7.80    2.50
  -2   0  10    7.50    2.00
  -2   0 -10   15.10    2.30
  -3   0   0   -1.20    0.80
   3   0   0    1.10    0.80
  -3   0   0    1.00    0.80
   3   0   0   -0.40    0.80
  -3   0   1    0.90    0.70
  -3   0  -1   -1.10    1.20
   3   0   1    0.20    0.90
   3   0  -1   -0.20    0.60
   3   0   1   -1.80    1.00
  -3   0   2   82.09    2.20
   3   0   2   85.29    2.90
   3   0   2   81.79    3.00
  -3   0  -2   79.49    2.80
  -3   0  -2   85.59    3.00
  -3   0   2   84.29    1.70
  -3   0  -3   -2.60    1.40
   3   0   3   -0.30    1.20
   3   0   3   -2.40    1.50
   3   0   4 1241.48   19.90
  -3   0   4 1197.08   17.90
   3   0   4 1184.48   20.20
  -3   0   5   -0.60    1.00
   3   0   5   -0.30    1.20
   3   0   5   -0.60    1.50
   3   0   6   50.79    3.60
  -3   0   6   49.60    2.90
   3   0   6   46.40    3.70
   3   0   7   -1.30    2.00
  -3   0   7   -0.30    1.50
   3   0   7   -3.20    1.50
  -3   0  -7   -0.80    1.50
   3   0   8   26.50    3.20
  -3   0  -8   26.80    3.00
  -3   0   8   28.30    3.20
  -3   0   8   28.30    2.70
   3   0   8   31.30    4.10
  -3   0   9   -0.20    1.70
  -3   0   9    0.60    1.40
   3   0   9   -0.50    1.80
  -3   0  -9    1.30    1.60
   3   0   9    0.50    2.50
  -3   0 -10    6.20    2.00
   3   0  10    9.60    3.00
   3   0  10    3.50    2.30
  -3   0  10    6.40    2.60
  -3   0  10    2.90    1.70
   4   0   1    1.20    1.00
  -4   0  -1   -0.20    1.00
   4   0  -1   -0.30    0.70
  -4   0   1    0.60    0.70
  -4   0   1   -0.60    0.40
   4   0   1   -2.10    0.90
  -4   0  -1    0.10    1.00
  -4   0   1   -0.40    0.50
  -4   0  -2  244.28    5.80
  -4   0   2  246.78    4.70
   4   0   2  240.18    5.80
   4   0   2  253.17    5.70
  -4   0  -2  254.57    5.70
  -4   0   3   -1.10    0.80
   4   0   3   -2.90    1.70
  -4   0  -3   -2.70    1.30
  -4   0   3    0.10    0.40
  -4   0  -3   -2.10    1.50
   4   0   3    1.20    1.50
   4   0   4   12.50    1.90
   4   0   4    7.80    2.10
  -4   0   4    9.30    1.00
   4   0   5   -0.80    1.60
  -4   0   5   -1.20    0.80
   4   0   5    0.20    1.40
   4   0   6  120.99    5.80
   4   0   6  131.19    5.40
  -4   0   6  128.19    4.00
   4   0   7   -2.00    2.00
  -4   0  -7   -1.80    1.60
  -4   0   7    1.60    1.50
   4   0   7   -0.60    1.70
  -4   0   8   49.40    3.00
  -4   0   8   48.50    3.50
   4   0   8   44.70    4.40
   4   0   8   52.69    4.30
  -4   0  -8   51.49    3.80
  -4   0   9   -0.80    1.20
   4   0   9    1.60    2.10
  -4   0   9    0.80    1.80
   4   0   9    0.20    2.20
   4   0  10   27.10    3.70
   4   0  10   47.60    5.30
  -4   0  10   37.00    3.00
  -4   0 -10   38.10    3.60
  -4   0  10   35.00    3.80
   5   0   0    0.10    0.80
   5   0   0    0.90    0.90
  -5   0   0   -0.20    1.00
  -5   0   0    2.10    1.00
  -5   0  -1   -0.70    0.80
  -5   0   1   -0.10    0.60
   5   0   1   -0.50    1.00
  -5   0  -1   -0.30    1.00
   5   0   1    0.10    0.90
  -5   0   1    0.20    0.70
   5   0  -1   -0.40    0.80
   5   0  -2    7.60    1.10
  -5   0  -2    7.40    1.60
   5   0   2   11.50    2.00
  -5   0  -2    8.90    1.90
  -5   0   2    9.10    1.30
   5   0   2   10.00    1.70
  -5   0  -3   -1.10    1.70
   5   0   3    0.70    1.60
   5   0   3   -0.80    1.80
  -5   0  -3   -0.70    1.50
  -5   0   3   -0.60    1.00
  -5   0   3    0.20    0.70
  -5   0   4  405.46    7.40
   5   0   4  395.46    9.50
   5   0   4  411.76    9.20
  -5   0  -4  383.86    9.30
   5   0   5   -0.30    1.70
   5   0   5   -0.40    1.50
  -5   0   5    1.10    1.00
  -5   0   5    0.60    0.80
  -5   0   6  159.48    4.60
   5   0   6  150.78    6.40
  -5   0   6  153.18    4.20
   5   0   6  161.38    6.10
   5   0   7   -0.40    2.20
   5   0   7    0.10    1.80
  -5   0   7   -0.50    1.30
   5   0   8    2.30    2.10
  -5   0   8    0.50    1.60
  -5   0   8    1.30    1.20
   5   0   8    1.90    2.50
   5   0   9    2.50    2.70
  -5   0   9    1.60    1.30
  -5   0   9   -0.70    1.70
  -5   0   9   -0.70    1.10
  -5   0  -9   -0.40    1.80
   5   0   9   -4.20    1.80
   5   0  10  184.88    8.00
  -5   0  10  184.68    5.70
  -5   0  10  193.08    7.00
   5   0  10  193.18    9.00
  -5   0  10  196.58    5.70
  -5   0 -10  197.58    7.40
   6   0   0  444.76    8.40
   6   0   0  449.76    7.80
  -6   0   0  427.96    8.10
  -6   0   0  431.36    8.30
   6   0   1   -0.70    1.20
  -6   0  -1   -0.50    1.10
  -6   0  -1    0.20    1.30
  -6   0   1   -0.50    1.00
   6   0  -1    0.10    1.10
  -6   0   1   -0.60    0.90
   6   0   1    1.50    1.40
  -6   0   2    2.40    0.60
   6   0   2   -0.20    1.80
  -6   0  -2    1.60    1.50
   6   0  -2   -0.40    1.20
   6   0   2    2.00    1.70
  -6   0  -2   -1.10    1.70
  -6   0   2    1.60    0.70
  -6   0   2    2.20    1.20
  -6   0  -3   -1.70    1.70
   6   0   3    0.10    1.80
  -6   0  -3   -0.30    1.60
  -6   0   3   -0.60    1.10
   6   0   3    1.90    1.80
   6   0   4   73.49    3.90
  -6   0   4   74.29    1.50
  -6   0   4   74.99    2.80
  -6   0  -4   69.39    4.00
   6   0   4   72.09    4.10
  -6   0   5    0.30    0.90
   6   0   5    1.20    1.90
   6   0   5   -0.10    1.60
  -6   0   5   -0.50    0.60
   6   0   6  736.33   16.00
  -6   0   6  730.63   12.60
  -6   0   6  717.73   11.90
   6   0   6  720.33   15.10
   6   0   7   -0.10    2.30
   6   0   7    2.80    2.00
  -6   0   7    1.50    1.40
  -6   0   7   -0.60    1.10
   6   0   8    3.70    2.60
  -6   0   8    1.20    1.20
   6   0   8   -0.80    2.00
  -6   0   8    1.20    1.50
  -6   0  -8   -0.30    1.80
  -6   0   9    0.20    1.10
  -6   0  -9   -0.40    1.70
  -6   0   9    1.20    1.20
  -6   0   9    1.20    1.70
   6   0   9   -0.80    2.50
   6   0   9   -2.80    1.80
  -6   0  10   40.60    2.70
   6   0  10   48.10    5.70
   6   0  10   34.80    4.20
  -6   0  10   42.70    3.70
  -6   0  10   33.90    2.70
  -7   0   0   -2.90    1.40
   7   0   0    2.50    1.40
  -7   0   0    0.60    1.50
   7   0   0    2.40    1.70
  -7   0   1    1.20    1.30
  -7   0   1   -1.30    1.10
   7   0   1    0.70    1.90
   7   0  -1    0.90    0.50
  -7   0  -1   -2.20    1.40
   7   0   1    0.10    1.70
  -7   0  -1   -1.40    1.50
   7   0  -1    0.70    1.40
   7   0  -1    0.00    0.40
  -7   0   2   41.80    1.80
  -7   0  -2   43.90    3.20
  -7   0   2   46.30    2.70
   7   0   2   38.20    3.20
   7   0   2   47.40    3.50
   7   0  -2   42.90    2.70
  -7   0  -2   41.80    3.30
  -7   0  -3   -1.00    1.40
  -7   0  -3   -2.50    1.50
  -7   0   3   -0.10    1.00
   7   0   3   -1.20    1.40
   7   0   3   -2.80    1.60
  -7   0   4    8.80    1.00
   7   0   4   12.40    2.40
   7   0   4    6.40    1.90
  -7   0  -4    8.50    1.90
  -7   0  -4   11.00    2.30
  -7   0   4    9.40    1.40
  -7   0   5   -0.50    0.50
   7   0   5    0.40    1.80
   7   0   5   -1.50    1.80
  -7   0   5   -0.80    1.00
   7   0   6  140.59    6.20
  -7   0   6  138.49    3.50
   7   0   6  133.49    6.40
  -7   0   6  137.09    4.20
  -7   0   7    1.90    1.20
  -7   0   7    1.00    1.30
   7   0   7    2.00    2.20
  -7   0   8  163.38    4.90
   7   0   8  164.28    7.50
   7   0   8  164.58    7.90
  -7   0   8  164.58    5.10
  -7   0  -8  174.08    7.10
   7   0   9    2.00    2.70
  -7   0   9   -1.00    1.50
  -7   0   9    0.30    1.10
   7   0   9   -2.60    2.00
  -7   0   9   -1.30    1.00
  -7   0  10   11.20    1.60
  -7   0  10   12.90    1.60
  -7   0 -10   17.90    3.30
   7   0  10   11.10    3.10
  -7   0  10   17.10    2.80
   8   0   0   84.49    3.90
   8   0   0   85.29    3.30
  -8   0   0   85.89    3.80
  -8   0   0   82.19    3.60
   8   0  -1    0.00    0.50
  -8   0   1   -1.30    1.20
   8   0  -1    0.60    1.50
  -8   0  -1   -3.40    1.50
  -8   0   1    0.60    1.50
   8   0   1    1.30    1.70
  -8   0  -1   -0.90    1.50
   8   0  -1    0.40    0.70
  -8   0  -2    6.50    1.80
  -8   0   2    9.00    1.50
   8   0  -2    7.40    1.60
   8   0   2    6.30    2.30
  -8   0   2    6.70    1.30
   8   0   2    6.20    1.90
  -8   0  -2    3.90    1.90
  -8   0   3    0.60    1.00
  -8   0  -3   -0.10    1.60
   8   0  -3   -0.40    1.10
  -8   0  -3   -1.00    1.30
   8   0   3   -0.80    1.70
  -8   0   3   -0.30    0.60
  -8   0   3    0.00    0.50
   8   0   3    0.60    1.60
  -8   0   4   41.80    1.90
  -8   0  -4   36.50    3.50
  -8   0   4   42.50    2.40
   8   0   4   42.00    3.60
   8   0   4   42.40    3.60
  -8   0  -4   38.80    3.40
   8   0   5    0.80    2.20
  -8   0   5    0.20    0.50
  -8   0   5    0.90    1.20
   8   0   5    3.10    2.00
  -8   0   6    3.70    1.00
   8   0   6    3.40    2.30
  -8   0   6    3.60    1.30
   8   0   6    0.00    2.40
  -8   0   7    0.40    1.20
   8   0   7    0.70    2.20
   8   0   7    2.10    2.70
  -8   0   7   -1.70    1.00
   8   0   8    0.60    2.30
  -8   0   8    1.80    1.40
   8   0   8    2.80    2.70
  -8   0   8    1.10    1.20
  -8   0   9    0.50    1.50
  -8   0   9    1.40    1.10
   8   0   9   -0.40    2.50
  -8   0  -9    2.70    2.20
   8   0   9    3.10    2.90
  -8   0   9    0.50    1.10
   8   0  10  123.09    7.30
  -8   0  10  125.29    5.30
  -8   0  10  119.39    3.80
   8   0  10  142.19    8.30
  -8   0 -10  135.79    6.90
  -9   0   0    1.10    1.50
   9   0   0    0.60    1.40
  -9   0   0   -0.60    1.30
   9   0   0    2.30    1.60
   9   0  -1   -1.10    1.40
   9   0  -1    0.20    0.50
  -9   0   1   -0.80    1.20
  -9   0  -1   -1.10    1.40
  -9   0   1    0.00    1.30
   9   0   1    0.10    1.70
  -9   0  -1   -1.00    1.40
   9   0   1    0.10    1.70
   9   0  -1    0.80    0.70
   9   0   2  227.28    6.60
  -9   0   2  223.18    5.10
   9   0   2  226.78    6.80
  -9   0  -2  233.38    6.80
  -9   0   2  224.98    5.90
   9   0  -2  232.58    5.90
  -9   0  -2  215.08    6.80
  -9   0   3    0.10    0.70
  -9   0   3    0.50    1.10
  -9   0  -3   -1.50    1.60
  -9   0  -3    1.40    1.50
   9   0   3   -1.00    1.60
   9   0   3   -0.70    1.70
  -9   0  -4    2.30    2.10
   9   0   4    3.10    2.00
   9   0   4    2.50    2.30
  -9   0   4    4.20    0.70
  -9   0   4    6.00    0.70
  -9   0   4    5.30    1.40
  -9   0  -4    3.00    1.90
  -9   0   5    0.00    1.20
   9   0   5    1.30    2.40
  -9   0   5    0.00    0.50
  -9   0   5    0.20    0.40
  -9   0   5    0.40    0.60
   9   0   5   -0.20    2.10
  -9   0   6   95.69    2.60
  -9   0   6   98.79    3.70
   9   0   6   94.29    5.60
   9   0   6   92.39    5.90
  -9   0   7    0.70    1.20
   9   0   7    1.90    2.40
   9   0   7   -1.10    2.50
  -9   0   7    0.40    1.10
  -9   0   8   -0.60    1.10
   9   0   8    1.20    2.70
   9   0   8   -0.10    2.40
  -9   0   9   -2.00    1.40
   9   0   9   -0.20    2.40
   9   0   9   -1.80    2.60
  -9   0  -9    0.30    2.10
  -9   0   9   -1.70    1.00
 -10   0   0   28.60    2.80
  10   0   0   26.50    2.30
  10   0   0   26.30    2.90
 -10   0   0   27.40    2.50
  10   0  -1   -0.40    0.50
 -10   0   1   -0.20    1.30
  10   0   1   -1.20    1.50
 -10   0  -1   -2.00    1.30
 -10   0  -1    0.60    1.70
  10   0   1    1.80    1.60
  10   0  -1    0.30    0.60
 -10   0   1   -0.30    1.30
  10   0  -1    0.80    1.40
  10   0  -2    2.10    1.40
 -10   0  -2    2.80    1.80
  10   0   2    4.60    1.90
 -10   0  -2    3.90    1.80
 -10   0   2    5.90    1.50
 -10   0   2    4.00    1.30
  10   0   2    4.50    2.10
 -10   0  -3   -2.20    1.70
  10   0   3    0.00    1.80
 -10   0   3    0.20    1.20
 -10   0   3   -0.50    0.90
  10   0  -3    0.50    1.30
  10   0   3   -2.10    1.80
 -10   0  -3   -0.20    1.60
 -10   0  -4  156.58    6.40
 -10   0  -4  144.49    6.60
 -10   0   4  149.69    3.30
  10   0   4  160.18    6.60
 -10   0   4  156.48    4.80
 -10   0   4  147.59    3.50
  10   0   4  148.49    6.50
 -10   0   5    0.10    0.80
 -10   0   5    1.20    1.40
  10   0   5   -0.80    2.10
 -10   0   5    0.10    0.70
 -10   0   5   -0.50    0.60
  10   0   5    2.00    2.50
 -10   0   6   -0.30    0.80
  10   0   6    2.00    2.80
  10   0   6   -0.20    2.80
 -10   0   6    1.40    1.30
 -10   0   7   -0.60    1.00
  10   0   7   -0.10    2.40
 -10   0   7   -1.00    1.20
  10   0   7    2.70    2.70
 -10   0   8   26.90    2.30
  10   0   8   28.30    4.90
 -10   0   8   25.10    2.20
  10   0   8   27.00    4.10
 -10   0   9   -2.10    1.00
  10   0   9   -2.00    2.50
 -10   0  -9   -1.50    1.90
 -10   0   9   -0.20    1.40
  11   0   0   19.40    2.30
 -11   0   1   -1.00    1.40
  11   0   1    2.00    1.90
 -11   0  -1    0.10    1.60
 -11   0  -1    1.80    1.60
  11   0   1    0.50    1.70
 -11   0   1   -0.40    1.40
  11   0  -1    0.80    0.60
  11   0  -1    0.00    0.50
  11   0  -1    2.30    1.70
  11   0   2   28.50    3.20
  11   0   2   28.30    3.10
 -11   0   2   24.00    2.30
 -11   0  -2   28.10    3.40
 -11   0   2   29.10    2.80
  11   0  -2   27.20    2.90
 -11   0  -2   26.30    3.00
  11   0   3   -1.10    2.00
  11   0  -3   -0.30    1.40
 -11   0  -3   -0.20    1.70
 -11   0   3   -1.00    1.30
  11   0   3   -1.90    2.10
 -11   0   3   -0.60    1.10
 -11   0  -3    0.10    2.00
 -11   0   4   33.70    2.10
 -11   0  -4   39.30    3.90
  11   0   4   33.40    4.10
 -11   0   4   38.80    3.00
 -11   0  -4   38.30    4.60
  11   0   4   32.00    3.70
 -11   0   5    0.30    0.70
 -11   0   5   -1.20    0.90
  11   0   5    2.50    2.40
  11   0   5    0.50    2.50
 -11   0   5    0.80    1.40
  11   0   6  225.78    8.60
 -11   0   6  203.08    5.80
 -11   0   6  208.38    4.30
  11   0   6  221.18    8.90
  11   0   7   -1.30    2.30
 -11   0   7   -0.90    1.20
  11   0   7    0.60    2.60
 -11   0   7    0.30    0.90
 -11   0   8   10.20    1.60
 -11   0   8   13.60    1.70
  11   0   8   11.70    3.70
  11   0   8   12.10    3.40
  11   0   9   -0.10    2.80
 -11   0  -9    3.80    2.40
  11   0   9    0.20    2.70
 -11   0   9   -1.60    0.90
  12   0   0  502.85   11.40
 -12   0   0  496.75   11.40
  12   0   0  510.35    9.90
 -12   0   0  489.45   11.30
 -12   0   1   -2.20    1.40
  12   0   1    0.00    1.90
 -12   0   1   -0.20    1.60
 -12   0  -1    1.40    1.70
  12   0   1    0.90    1.90
 -12   0  -1    0.70    1.80
  12   0  -1    0.50    0.60
  12   0  -1    0.80    0.70
  12   0  -1    0.70    1.80
 -12   0   2  507.95   10.60
  12   0   2  533.35   12.10
 -12   0  -2  536.55   12.60
 -12   0   2  529.15   11.40
  12   0   2  536.65   12.60
  12   0  -2  528.65   11.40
 -12   0  -2  527.45   14.60
 -12   0  -3    2.70    2.00
 -12   0  -3   -0.90    2.10
 -12   0   3   -0.70    1.20
  12   0   3    1.10    2.50
 -12   0   3   -1.60    1.30
  12   0  -3   -2.50    1.40
  12   0   3    0.70    2.10
  12   0   4  116.39    6.20
 -12   0   4  112.79    4.60
  12   0   4  115.19    6.20
 -12   0   4  112.09    3.70
 -12   0   5   -0.20    1.30
 -12   0   5    0.40    1.10
  12   0   5   -1.20    2.30
  12   0   5   -1.50    2.40
  12   0   6  203.68    8.80
 -12   0   6  198.98    4.20
 -12   0   6  192.68    5.80
  12   0   6  199.28    8.60
  12   0   7   -2.20    2.30
  12   0   7    2.30    3.00
 -12   0   7   -1.80    1.20
 -12   0   8   -1.20    0.90
  12   0   8    0.10    2.60
 -12   0   8   -1.40    1.00
  12   0   8   -0.70    2.70
 -12   0   9   -3.00    1.00
  13   0   0    9.00    2.50
  13   0   1    0.90    2.00
 -13   0  -1    0.70    1.90
  13   0   1    1.40    2.20
  13   0  -1    1.00    2.00
 -13   0   1    3.20    1.90
 -13   0   1   -0.70    1.70
 -13   0  -1   -1.90    1.80
  13   0  -2  175.68    6.30
 -13   0  -2  182.08    7.20
 -13   0   2  180.68    5.80
 -13   0  -2  171.68    7.10
 -13   0   2  168.98    6.10
  13   0   2  184.38    6.60
  13   0   2  184.48    7.40
 -13   0   3    1.30    1.60
  13   0   3   -1.50    2.30
  13   0  -3   -0.60    1.70
 -13   0   3    0.90    1.50
 -13   0  -3    0.70    2.00
 -13   0  -3   -0.70    2.30
  13   0   3   -2.00    2.10
  13   0   4   72.99    5.30
  13   0   4   68.59    5.40
 -13   0   4   76.09    4.10
  13   0   5    2.40    2.70
  13   0   5   -2.90    2.30
 -13   0   5   -0.10    1.20
 -13   0   5    1.20    1.50
 -13   0   6   71.79    3.70
  13   0   6   70.69    5.80
  13   0   6   75.39    6.10
 -13   0   7   -2.80    1.00
  13   0   7   -0.50    3.00
  13   0   7   -0.30    2.60
 -13   0   7    0.30    0.80
 -13   0   8    9.20    1.50
  13   0   8    6.70    3.50
 -13   0   8   11.80    1.40
  13   0   8    7.50    4.20
  14   0   0  614.34   13.90
 -14   0   0  613.54   13.90
 -14   0   0  624.74   14.00
  14   0   1   -0.90    2.00
 -14   0  -1   -0.50    1.90
 -14   0  -1   -1.50    2.20
 -14   0   1   -1.80    1.70
  14   0  -1   -0.60    2.00
  14   0   1   -0.50    2.20
  14   0  -2   12.90    2.60
  14   0   2   13.20    3.10
  14   0   2   17.90    3.30
 -14   0  -2   18.90    3.40
 -14   0   2   13.20    2.60
 -14   0   2   16.60    2.60
 -14   0  -2   16.10    3.10
 -14   0   3   -1.90    1.40
 -14   0  -3    0.40    2.40
  14   0   3   -1.90    3.50
  14   0   3    1.10    2.70
 -14   0  -3    1.60    2.20
  14   0  -3    1.00    1.80
 -14   0   3   -0.80    1.60
 -14   0   4  171.18    6.10
  14   0   4  172.78    7.80
 -14   0   5    0.50    1.30
  14   0   5    0.00    2.50
  14   0   5    0.50    2.60
 -14   0   5   -2.00    1.50
  14   0   6    2.60    3.00
 -14   0   6    6.50    0.80
  14   0   6    3.60    2.90
 -14   0   6    4.60    0.70
 -14   0   6    4.40    1.60
  14   0   7   -3.20    2.70
 -14   0   7   -0.10    1.30
  14   0   7    0.70    2.90
 -14   0   8    2.20    1.20
  14   0   8    7.90    3.60
  14   0   8   -2.10    2.90
 -15   0   0    4.90    2.30
 -15   0   0    8.70    2.60
  15   0   0    3.20    2.40
  15   0   0    6.50    1.60
 -15   0  -1    1.70    2.20
 -15   0   1    2.00    2.10
  15   0  -1   -0.60    2.10
  15   0   1   -0.10    2.30
 -15   0   1   -0.10    2.10
  15   0   1    4.00    2.30
 -15   0  -1    0.50    2.20
 -15   0  -2  101.69    6.00
  15   0   2   96.79    6.90
 -15   0  -2  107.29    6.70
  15   0  -2   98.89    5.30
 -15   0   2   98.49    5.30
  15   0   2   92.79    5.40
 -15   0   2   97.29    5.00
  15   0   3   -1.50    2.50
 -15   0  -3    4.00    3.10
  15   0  -3    0.50    1.90
 -15   0  -3    0.30    2.10
 -15   0   3   -0.10    1.70
  15   0   3   -0.20    2.60
  15   0   4   50.39    5.00
  15   0   4   46.10    5.20
 -15   0   4   46.00    3.90
 -15   0  -4   52.69    4.90
  15   0   5   -0.20    2.60
 -15   0   5   -0.40    1.10
 -15   0   5    0.00    1.30
 -15   0   5   -2.00    1.40
  15   0   5   -1.70    2.60
 -15   0   6    5.50    1.80
 -15   0   6    9.10    1.20
  15   0   6    8.60    3.60
  15   0   6    6.40    3.20
 -15   0   7   -0.90    1.30
  15   0   7    0.60    3.40
  16   0   0    3.90    2.60
 -16   0   0   11.10    2.90
  16   0   0    5.30    1.50
 -16   0   0    7.40    2.60
  16   0  -1   -2.40    2.00
 -16   0  -1    1.20    2.10
 -16   0   1    1.60    2.20
  16   0   1    0.00    2.40
  16   0   1   -1.70    2.00
 -16   0   1   -2.90    1.70
 -16   0  -1   -2.10    2.40
 -16   0  -2   80.39    5.60
  16   0   2   83.89    5.90
 -16   0   2   90.59    5.30
 -16   0   2   86.49    5.30
  16   0  -2   85.49    5.30
 -16   0  -2   79.79    6.20
  16   0   2   84.49    5.40
 -16   0  -3   -0.80    2.10
  16   0  -3    2.20    2.00
  16   0   3   -0.50    2.60
 -16   0   3   -1.30    1.80
  16   0   3    0.70    2.70
  16   0   4  215.88    9.20
 -16   0   4  211.38    7.30
 -16   0  -4  219.98   10.50
  16   0   4  217.18    8.80
  16   0  -4  215.58    7.40
 -16   0   5   -1.50    1.30
  16   0   5    1.50    2.80
 -16   0   5   -1.60    1.90
  16   0   5   -0.50    2.70
 -16   0   5    0.50    1.20
  16   0   6   15.00    4.00
 -16   0   6   21.80    2.80
  16   0   6   22.50    4.70
 -16   0   6   23.00    1.80
 -16   0   6   25.50    1.70
 -16   0   7    1.20    1.40
  16   0   7   -1.80    3.00
  16   0   7   -1.80    2.80
 -17   0   0    3.60    2.50
  17   0   0    2.60    2.60
 -17   0   0    4.30    2.60
  17   0   0   -0.30    1.20
  17   0   0    0.60    2.10
 -17   0   1   -1.00    2.10
  17   0   1   -0.70    2.00
 -17   0   1    1.30    2.50
 -17   0  -1    5.00    3.10
 -17   0  -1   -0.80    2.00
  17   0   1    1.90    2.60
  17   0   2    8.30    3.10
  17   0   2    9.90    3.00
 -17   0   2   12.70    2.80
  17   0  -2   10.50    2.70
 -17   0  -2   13.00    3.00
  17   0  -3    2.50    2.10
 -17   0  -3    2.10    2.40
  17   0   3    0.20    2.70
 -17   0   3   -0.80    1.80
  17   0   3   -1.20    3.00
 -17   0   4  102.09    5.50
 -17   0  -4  106.69    6.70
  17   0   4  105.19    6.80
  17   0   4   97.99    7.00
  17   0  -4  112.59    5.60
 -17   0   5   -4.00    1.30
  17   0   5   -2.50    2.60
  17   0   5   -2.40    2.70
 -17   0   5    1.10    1.30
 -17   0   5    1.00    1.70
  17   0   6    3.90    3.30
 -17   0   6    7.80    2.10
  17   0   6    7.30    3.90
 -17   0   6   11.00    2.20
  18   0   0  196.38    5.40
  18   0   0  167.88    7.80
 -18   0   0  179.28    7.90
  18   0   0  172.38    4.40
 -18   0  -1   -0.20    2.30
  18   0   1   -1.20    1.90
  18   0  -1    1.60    2.40
  18   0   1   -0.30    2.60
 -18   0   1   -1.60    2.00
  18   0  -2    1.00    2.20
  18   0   2   -0.20    2.70
  18   0   2   -0.60    2.30
 -18   0  -2    6.20    2.50
 -18   0   2    3.00    2.20
  18   0  -3    0.30    2.10
 -18   0   3    1.80    2.20
 -18   0  -3   -0.50    2.20
  18   0   3    0.80    2.80
  18   0   3    2.60    2.90
  18   0   4  160.38    8.60
 -18   0   4  177.18    7.10
  18   0   4  166.08    8.00
 -18   0   5   -1.10    1.60
  18   0   5   -3.10    3.20
 -18   0   5    3.00    1.40
 -18   0   5   -2.30    1.60
  18   0   5   -0.80    3.00
  19   0   0   -1.30    2.40
 -19   0  -1    1.80    2.40
  19   0   1   -1.20    2.60
  19   0   1    1.50    1.50
  19   0  -1   -0.30    2.30
 -19   0   1    0.20    2.10
  19   0   1   -3.30    1.80
  19   0   2   -4.70    2.20
  19   0  -2   -0.50    2.10
 -19   0   2    3.20    2.20
  19   0   2   -1.20    2.80
 -19   0  -2    4.10    2.50
  19   0   3   -3.20    2.60
  19   0  -3    5.20    2.30
 -19   0   3    0.30    2.10
  19   0   3   -3.50    2.60
  19   0   4   50.59    5.70
  19   0   4   43.40    5.50
  20   0   0   29.30    4.30
 -20   0   0   33.80    4.50
  20   0   1   -2.70    2.50
  20   0  -1   -1.80    2.20
 -20   0   1   -3.80    2.00
  20   0   1    0.80    1.40
  20   0   1   -3.30    1.70
  20   0   2   23.40    3.60
  20   0   2   27.40    4.70
 -20   0   2   25.00    5.20
  20   0   3   -3.40    2.80
 -20   0   3   -1.90    1.90
  20   0   3   -5.20    2.50
  20   0  -3    1.80    2.20
  21   0   0   -0.70    2.70
 -21   0   1    0.30    2.80
  21   0  -1    3.60    2.70
  21   0   1   -0.70    1.30
  21   0   1   -3.40    1.60
   0  -1  -1    0.20    0.30
   0   1   1    0.50    0.30
   0   1  -1    0.30    0.50
   0  -1   1    0.40    0.40
   0   1   1   -0.10    0.50
   0  -1  -1   -0.40    0.50
   0   1   2   -0.50    0.50
   0   1   2    0.00    0.90
   0  -1  -2   -0.60    0.70
   0   1  -2   -0.20    0.60
   0   1   3   -0.10    1.00
   0   1   3   -0.60    0.60
   0  -1  -3   -1.90    0.70
   0   1  -3   -0.50    0.80
   0   1  -4  125.69    3.60
   0   1   4  123.89    3.70
   0  -1   4  123.29    4.00
   0   1   4  123.99    4.20
   0   1   5   -0.10    1.00
   0   1   5   -0.30    1.30
   0   1  -5    0.20    0.90
   0  -1   5    0.30    1.50
   0   1   6  127.29    5.00
   0  -1   6  127.99    4.70
   0  -1  -6  125.79    3.70
   0  -1   6  124.49    4.90
   0   1  -6  122.99    4.00
   0   1   6  121.49    4.30
   0  -1   7   -1.90    1.30
   0   1   7    0.40    1.40
   0  -1  -7   -0.30    1.10
   0   1   7   -1.20    1.90
   0   1  -7    0.20    1.30
   0  -1   7    0.40    1.90
   0   1   8    4.70    2.50
   0  -1   8    2.60    2.10
   0  -1   8    4.90    1.90
   0   1  -8    5.90    1.70
   0  -1  -8    5.80    1.50
   0   1   8    5.10    1.80
   0  -1   9   -1.30    1.60
   0   1   9   -1.30    2.00
   0   1  -9    0.30    1.30
   0   1   9   -1.20    1.50
   0  -1  -9    0.80    1.20
   0  -1   9    1.90    2.10
   0   1  10    1.90    2.50
   0  -1 -10    1.50    1.10
   0   1  10    0.00    1.70
   0  -1  10    3.00    2.20
   0  -1  10   -2.00    1.70
   0   1 -10    2.40    1.30
  -1  -1  -1   12.00    1.10
  -1   1   1   11.60    0.80
   1   1  -1   12.00    0.90
   1   1   1   12.10    1.10
   1  -1  -1   11.50    0.70
  -1  -1  -2  184.38    4.10
   1   1  -2  174.78    3.40
  -1   1   2  181.98    3.50
  -1  -1  -2  180.58    3.80
   1   1   2  178.58    4.10
   1  -1  -2  180.88    3.20
  -1  -1   2  184.48    3.40
  -1  -1  -3   91.09    3.10
   1   1  -3   91.79    2.50
   1  -1   3   93.89    3.30
  -1   1   3   93.89    2.80
  -1   1  -3   97.49    2.90
   1   1   3   93.29    3.20
   1   1   3   96.89    2.90
  -1   1   4 1083.29   16.70
   1   1  -4 1075.49   16.60
   1  -1   4 1097.49   18.00
   1   1   4 1090.09   17.30
   1   1   4 1092.69   18.10
  -1  -1   4 1090.49   17.20
  -1   1  -4 1106.99   17.30
   1  -1   5   95.19    4.00
   1   1  -5   97.49    3.10
  -1   1   5   94.59    3.80
  -1   1   5   99.49    3.30
   1  -1   5  101.69    4.00
  -1   1  -5   97.29    3.50
  -1  -1   5   99.29    3.70
   1  -1  -5   99.49    2.70
   1   1   5  101.09    3.70
   1   1   5  102.19    4.30
  -1   1   6   57.09    2.90
   1   1  -6   48.90    2.50
   1  -1   6   47.90    3.30
   1  -1   6   50.59    3.60
  -1   1   6   53.49    3.30
   1   1   6   49.80    3.10
  -1   1  -6   54.19    3.00
   1   1   6   50.69    3.40
   1  -1  -6   48.00    2.10
  -1  -1   6   48.70    3.10
   1  -1   7    3.50    2.20
  -1  -1  -7    6.30    1.60
  -1   1   7    4.50    2.10
  -1   1   7    4.50    1.50
   1  -1   7    5.40    2.00
   1   1  -7    4.20    1.40
  -1  -1   7    3.90    1.70
   1   1   7    5.00    2.50
  -1   1  -7    2.30    1.50
   1  -1  -7    5.30    1.20
  -1  -1   7    5.80    2.10
   1   1   7    5.10    1.80
  -1  -1  -8   31.30    2.70
   1   1  -8   37.60    2.50
   1  -1   8   35.80    4.10
   1  -1   8   33.30    3.40
  -1   1   8   36.40    3.70
  -1   1   8   35.10    3.00
   1   1   8   32.00    3.30
   1  -1  -8   36.20    2.10
   1   1   8   33.20    4.00
  -1  -1   8   30.10    3.40
  -1  -1   8   34.30    3.30
  -1   1  -8   31.10    2.90
  -1   1   9    1.80    2.30
  -1  -1  -9    3.10    1.60
   1  -1   9    3.40    2.30
  -1   1   9    4.60    1.70
   1  -1   9    1.20    1.90
   1   1  -9    4.30    1.40
  -1  -1   9    3.60    1.80
  -1   1  -9    3.40    1.70
   1   1   9    3.60    1.90
  -1  -1   9    5.10    2.20
   1   1 -10   12.50    1.60
  -1   1  10   10.00    2.20
  -1   1  10   11.40    3.00
   1  -1  10   15.00    3.20
   1  -1  10   12.00    2.60
  -1  -1 -10   11.70    1.90
  -1   1 -10   12.00    2.00
  -1  -1  10    8.10    2.20
   1   1  10    8.30    2.40
   1   1  10   13.50    3.10
  -1  -1  10   11.90    2.90
  -2  -1   0    0.30    0.50
  -2  -1   0    1.60    0.60
   2   1   0    0.50    0.50
   2  -1   0   -0.30    0.40
   2   1   0    0.40    0.60
  -2   1   0    0.10    0.40
   2  -1   0   -0.20    0.60
  -2  -1  -1   96.39    2.60
   2  -1   1   93.39    2.70
   2  -1   1   94.99    2.60
  -2   1   1   92.79    1.80
  -2  -1  -1   93.69    2.70
  -2   1   1   99.09    1.90
  -2   1   1   94.79    1.70
  -2  -1   1   94.19    2.40
   2   1   1   91.29    2.70
  -2  -1   1   93.69    2.10
   2  -1  -1   93.69    1.70
   2  -1   2 1569.14   60.99
  -2   1   2 1543.35   42.90
  -2  -1  -2 1643.84   60.69
   2   1  -2 1619.24   35.60
   2   1   2 1563.04   60.49
  -2  -1   2 1566.04   36.10
  -2   1  -2 1551.84   60.09
   2  -1  -2 1582.44   43.80
   2  -1   3  155.08    4.20
   2   1  -3  149.59    3.20
   2  -1   3  151.08    4.40
  -2  -1  -3  148.89    4.30
  -2   1   3  149.09    3.40
  -2  -1   3  150.58    3.00
   2   1   3  160.98    4.10
   2   1   3  144.49    4.40
  -2  -1  -4  177.88    5.30
  -2   1   4  185.38    4.50
   2   1  -4  181.28    4.00
   2  -1   4  188.58    6.30
   2   1   4  196.08    5.10
   2  -1  -4  192.68    3.20
   2   1   4  192.28    5.60
   2   1  -5  164.88    3.90
  -2   1   5  171.18    4.70
   2  -1   5  172.48    5.60
   2  -1   5  164.68    5.20
   2  -1  -5  168.58    3.20
   2   1   5  165.38    5.00
  -2  -1   5  169.68    4.60
  -2   1  -5  166.98    4.90
   2   1   5  168.28    5.70
  -2   1   6  320.17    7.50
  -2   1   6  313.07    6.80
   2  -1   6  307.17    8.00
   2  -1   6  315.17    8.50
   2   1   6  316.07    8.60
  -2   1  -6  311.77    7.50
  -2  -1   6  310.17    7.40
   2   1   6  321.87    7.80
   2  -1  -6  306.47    5.50
   2  -1   7   91.89    5.00
  -2   1   7  102.89    3.90
   2   1  -7   93.39    3.20
  -2   1   7   96.09    4.50
   2  -1   7  101.59    4.90
  -2  -1  -7   98.09    4.10
  -2   1  -7  106.29    4.40
   2   1   7  100.09    4.60
  -2  -1   7   92.69    4.40
   2   1   7   99.09    5.40
   2  -1  -7  100.09    2.60
   2   1  -8    7.00    1.40
   2  -1   8    6.50    2.10
  -2   1   8    6.70    1.70
  -2  -1  -8    6.30    1.80
   2  -1   8    8.50    2.60
  -2   1   8    7.60    2.40
  -2   1  -8    6.60    2.00
   2   1   8    5.10    2.80
   2  -1  -8    7.80    0.70
   2   1   8    9.40    2.20
  -2  -1   8    6.80    2.30
  -2  -1   8    9.00    1.90
   2  -1   9    2.10    2.30
  -2   1   9    3.20    1.60
   2   1  -9    1.50    0.90
  -2   1   9   -0.50    2.00
  -2  -1  -9    1.10    1.50
   2  -1   9    1.30    1.80
  -2  -1   9    3.50    2.00
   2   1   9    0.60    1.80
  -2  -1   9    1.60    1.50
   2   1   9    1.20    2.50
  -2   1  -9    2.00    1.60
  -2   1  10    5.10    2.60
  -2   1  10    1.00    1.60
   2  -1  10    4.00    2.50
  -2  -1 -10    6.80    1.70
   2  -1  10    1.60    2.10
   2   1  10    1.50    2.10
  -2  -1  10    2.30    1.80
   2   1  10    4.30    2.90
  -2   1 -10    8.10    1.90
   3   1   0   20.40    1.30
   3  -1   0   19.90    1.40
  -3  -1   0   19.30    1.60
   3  -1   0   15.90    1.40
   3   1   0   18.80    1.60
  -3   1   0   17.40    1.40
  -3  -1   0   19.40    1.40
   3   1  -1 1273.67   30.20
  -3   1   1 1299.97   39.90
   3  -1   1 1334.57   53.29
  -3  -1  -1 1327.77   50.39
   3   1   1 1255.97   50.39
  -3   1  -1 1348.37   52.39
   3  -1  -1 1353.46   41.00
  -3  -1   1 1257.27   29.50
  -3   1   2   22.30    1.00
  -3  -1  -2   19.30    1.70
  -3   1   2   20.50    0.70
  -3  -1  -2   22.50    1.80
   3  -1   2   20.80    1.90
   3  -1   2   22.40    1.90
  -3   1   2   20.50    0.80
   3   1   2   20.00    1.80
  -3  -1   2   19.30    1.10
   3   1   2   21.20    1.70
  -3  -1   2   21.10    1.50
  -3   1   3   28.60    1.40
   3  -1   3   28.70    2.50
  -3  -1  -3   32.10    2.50
   3  -1   3   31.90    2.50
  -3  -1  -3   30.60    2.20
   3   1   3   27.50    2.50
  -3  -1   3   30.80    1.30
   3   1   3   30.10    2.40
  -3  -1  -4  933.41   16.50
  -3   1   4  956.70   14.80
   3   1  -4  952.20   14.10
   3  -1   4  965.40   16.90
   3  -1   4  984.00   16.60
   3   1   4  969.00   17.00
   3  -1   5   81.09    4.00
   3   1  -5   78.69    2.20
   3  -1   5   78.89    4.10
  -3   1   5   82.39    3.10
   3   1   5   82.19    3.80
   3   1   5   82.99    4.10
  -3  -1   5   80.39    2.90
   3   1  -6  538.95    8.80
   3  -1   6  570.44   12.00
  -3   1   6  526.25    9.80
   3  -1   6  560.24   12.50
  -3   1  -6  548.35   11.30
   3   1   6  555.74   11.60
   3   1   6  540.45   12.30
  -3  -1   6  550.64   10.40
   3  -1   7    7.80    2.60
   3   1  -7   10.00    1.00
  -3   1   7    9.90    2.20
   3  -1   7    8.40    2.20
  -3  -1   7    8.80    2.00
   3   1   7    7.00    2.00
   3   1   7    5.70    2.60
  -3   1  -7    9.40    2.20
  -3   1   8   18.90    2.80
   3  -1   8   16.80    3.20
  -3  -1  -8   21.30    2.70
  -3   1   8   18.60    2.10
   3  -1   8   15.90    2.70
  -3  -1   8   14.70    2.50
   3   1   8   12.20    3.00
   3   1   8   16.70    2.70
  -3   1  -8   15.10    2.60
  -3  -1   8   14.50    2.10
   3  -1   9   -2.30    1.70
  -3   1   9   -3.40    1.70
  -3   1   9    0.40    1.20
  -3  -1  -9    0.30    1.60
   3  -1   9    1.60    2.30
  -3   1  -9   -0.70    1.70
   3   1   9    3.00    2.60
  -3  -1   9    1.20    1.80
   3   1   9   -1.10    1.70
  -3  -1   9    0.00    1.30
   3  -1  10    2.60    2.60
  -3  -1 -10   -0.90    1.30
  -3   1  10   -1.90    1.30
   3  -1  10   -1.60    2.00
  -3  -1  10    4.30    2.20
   3   1  10   -0.50    2.20
   3   1  10   -0.60    2.60
  -3  -1  10   -0.70    1.30
   4  -1   0    0.30    0.80
  -4   1   0   -1.30    0.80
  -4  -1   0    0.10    0.80
  -4   1   0   -0.30    0.70
   4  -1   0   -0.60    0.80
   4   1   0    0.40    0.80
   4   1   0    1.40    1.00
  -4  -1   0    0.60    0.90
  -4   1   1 3857.71   85.89
  -4  -1  -1 3744.53  102.29
   4   1  -1 4062.89   78.09
   4  -1   1 3925.41  107.79
  -4  -1   1 3798.92   75.09
   4   1   1 3903.41  105.19
  -4   1  -1 4076.09  107.89
   4  -1  -1 3908.71   88.79
  -4   1   2   98.49    1.90
  -4  -1  -2  100.69    3.40
  -4   1   2  100.39    2.30
   4  -1   2   96.39    3.50
  -4  -1  -2   97.79    3.50
   4  -1  -2   96.39    2.40
   4   1   2  100.09    3.50
  -4  -1   2  102.29    2.90
  -4   1  -2  102.89    3.40
  -4   1  -2   98.09    3.60
   4   1   2  103.19    3.40
  -4   1   3   -1.20    0.60
  -4   1   3    0.00    0.80
  -4  -1  -3    0.50    1.50
  -4  -1  -3   -1.40    1.60
   4  -1   3   -1.20    1.60
  -4  -1   3   -1.20    0.70
  -4  -1   3   -0.90    1.00
   4   1   3    2.50    1.50
   4   1   3   -1.80    1.70
  -4  -1  -4  417.96    9.40
   4  -1   4  431.66    9.70
  -4   1   4  426.36    7.30
   4  -1   4  443.46    9.50
  -4   1   4  421.66    7.30
  -4  -1   4  432.16    6.60
   4   1   4  420.96    9.60
   4   1   4  433.46    9.20
  -4   1   5  596.94   10.30
  -4  -1  -5  588.34   12.40
   4  -1   5  594.94   12.30
   4  -1   5  606.14   12.80
   4   1   5  602.34   12.10
   4   1   5  609.34   12.80
   4  -1   6   47.40    3.80
   4  -1   6   48.00    3.90
  -4   1   6   46.40    2.80
   4   1   6   48.20    3.60
   4   1   6   41.10    3.80
  -4  -1   6   43.80    2.50
  -4   1  -6   39.60    3.20
   4  -1   7   41.30    3.70
  -4   1   7   42.70    3.10
  -4   1   7   38.90    2.40
   4  -1   7   37.50    4.30
  -4  -1   7   41.60    2.90
  -4   1  -7   34.90    3.40
   4   1   7   44.30    3.80
   4   1   7   38.00    4.10
  -4   1   8    9.80    1.60
   4  -1   8   16.40    3.20
  -4  -1  -8   12.60    2.50
  -4   1   8   15.60    2.60
   4  -1   8   12.00    2.70
   4   1   8    8.50    3.20
   4   1   8   12.20    2.60
  -4  -1   8   12.30    2.20
  -4   1  -8   14.20    2.70
   4  -1   9   37.30    4.60
  -4   1   9   36.50    3.70
  -4   1   9   36.50    2.70
  -4  -1  -9   36.90    4.20
   4  -1   9   47.10    6.90
   4   1   9   34.00    3.70
   4   1   9   38.90    4.50
  -4   1  -9   38.40    3.70
  -4  -1   9   35.30    3.00
  -4  -1   9   39.60    3.40
   4  -1  10    5.70    2.90
  -4   1  10   -0.50    1.30
  -4   1  10    1.00    2.20
  -4  -1 -10    5.00    1.80
   4  -1  10   -2.50    2.00
   4   1  10    0.50    2.10
  -4  -1  10    1.50    1.40
  -4   1 -10    2.90    1.80
   4   1  10    2.60    2.80
  -4  -1  10    2.90    2.00
   5  -1   0   74.69    2.70
   5  -1   0   71.59    2.40
  -5  -1   0   69.59    2.70
   5   1   0   73.69    2.40
  -5   1   0   70.29    2.60
  -5  -1   0   80.59    3.00
  -5   1   0   66.39    2.50
   5   1   0   75.79    2.80
   5  -1   1    5.30    1.30
  -5   1   1    5.10    0.90
   5  -1   1    3.10    1.10
   5   1  -1    4.80    1.10
  -5  -1  -1    4.20    1.20
  -5  -1  -1    3.10    1.10
   5   1   1    4.30    1.20
  -5   1  -1    3.70    1.30
   5  -1  -1    4.00    0.80
  -5  -1   1    5.00    1.10
   5   1   1    3.20    1.40
   5  -1  -1    5.20    0.60
  -5   1  -1    2.60    1.00
  -5  -1   1    5.60    0.80
   5  -1  -1    4.40    0.50
  -5  -1  -2  657.73   11.60
   5  -1   2  632.34   11.80
  -5   1   2  651.83    9.50
  -5   1   2  637.94   10.10
  -5  -1  -2  633.34   11.80
  -5   1   2  633.44    9.50
   5   1  -2  634.74   10.80
   5  -1   2  646.94   11.70
   5   1   2  641.84   11.80
   5  -1  -2  642.84   10.20
  -5   1  -2  634.34   11.60
  -5   1  -2  633.44   11.90
  -5  -1   2  640.94   10.70
   5   1   2  645.94   11.60
   5  -1   3   10.20    2.40
  -5   1   3   16.00    1.50
   5  -1   3   14.40    2.10
  -5  -1  -3   10.60    2.30
  -5   1   3   14.30    0.90
  -5   1   3   13.60    1.00
  -5  -1  -3   14.70    2.10
   5   1   3   11.00    2.50
  -5  -1   3   14.60    1.50
  -5  -1   3   14.70    1.60
   5   1   3   18.90    2.40
   5  -1   4   56.59    3.60
  -5  -1  -4   46.30    3.30
   5  -1   4   47.70    3.40
  -5   1   4   55.29    2.10
  -5   1   4   51.79    1.80
  -5  -1  -4   51.69    3.30
  -5  -1   4   54.49    2.60
   5   1   4   51.29    3.60
  -5  -1   4   51.99    1.50
   5   1   4   55.69    3.30
   5  -1   5  732.83   15.10
  -5   1   5  740.63   11.90
   5  -1   5  736.33   14.60
  -5   1   5  738.23   11.90
  -5  -1  -5  716.63   14.70
   5   1   5  731.83   15.00
   5   1   5  744.43   14.30
  -5  -1   5  735.53   12.80
  -5   1   6    0.00    0.90
  -5   1   6   -0.40    1.20
   5  -1   6    0.20    1.70
   5  -1   6   -0.20    2.00
   5   1   6   -0.80    1.60
   5   1   6    0.60    2.10
  -5  -1   6   -1.60    0.90
   5  -1   7   18.00    2.90
  -5   1   7   17.50    2.00
   5  -1   7   15.60    3.30
  -5   1   7   17.40    2.30
   5   1   7   17.10    3.60
  -5   1  -7   19.40    2.90
   5   1   7   15.70    2.80
   5  -1   8    7.90    2.50
  -5   1   8    8.90    1.50
   5  -1   8    8.90    3.00
  -5   1   8   10.10    2.20
  -5   1   8    9.20    1.80
   5   1   8    7.80    3.00
  -5   1  -8    7.50    2.40
   5   1   8    6.90    2.40
  -5  -1   8   10.20    2.00
  -5   1   9    1.20    1.10
   5  -1   9    0.30    2.20
  -5  -1  -9    3.80    2.00
  -5   1   9    1.40    1.10
  -5   1   9    1.20    1.90
   5  -1   9    1.20    2.30
   5   1   9    1.20    2.70
  -5  -1   9    1.10    1.60
   5   1   9    0.60    2.70
  -5  -1   9    0.90    1.30
  -5   1  -9   -0.50    1.80
  -5  -1 -10   20.20    3.00
  -5   1  10   17.50    3.10
  -5   1  10   23.40    2.10
   5  -1  10   27.20    4.50
  -5   1  10   15.60    1.80
   5  -1  10   13.70    3.20
   5   1  10   14.60    3.10
  -5  -1  10   18.50    2.90
  -5  -1  10   19.30    2.30
  -5  -1  10   17.40    2.30
   5   1  10   23.60    4.20
  -5   1 -10   19.60    3.10
  -6   1   0    0.20    1.10
   6   1   0    0.50    1.10
   6  -1   0   -0.60    0.90
  -6  -1   0   -0.90    1.00
  -6   1   0    0.80    1.00
   6   1   0    0.50    1.00
  -6  -1   0   -0.40    1.10
   6  -1   0    0.50    1.10
  -6   1   1  635.64   10.80
   6  -1   1  643.34   11.60
   6   1  -1  622.74   11.00
  -6  -1  -1  633.34   11.50
  -6  -1  -1  633.74   11.60
   6  -1   1  674.03   11.70
   6   1   1  654.83   11.70
   6  -1  -1  639.04    9.50
  -6   1  -1  623.64   11.70
   6   1   1  648.04   11.40
  -6   1  -1  662.03   11.70
   6  -1  -1  650.43   10.80
  -6  -1   1  643.04   11.10
   6  -1  -1  657.13    9.50
  -6  -1   1  630.24   10.10
  -6   1   2  150.18    3.80
  -6   1   2  151.58    3.10
   6   1  -2  145.79    4.30
  -6  -1  -2  139.19    4.90
  -6  -1  -2  148.49    4.90
   6  -1   2  145.49    5.00
  -6   1   2  147.09    3.30
  -6  -1   2  149.88    4.30
  -6   1  -2  152.08    4.90
   6  -1  -2  151.98    3.80
  -6   1  -2  151.48    5.10
   6   1   2  150.28    5.00
   6   1   2  148.99    5.00
   6  -1   3   11.10    2.30
  -6   1   3   13.70    1.60
  -6  -1  -3   17.40    2.40
  -6  -1  -3   12.60    2.40
   6  -1   3   14.10    2.40
  -6   1   3   14.30    1.00
  -6  -1   3   15.40    1.50
   6   1   3   15.20    2.50
  -6  -1   3   11.20    1.50
   6   1   3   14.10    2.20
   6  -1   4    7.40    2.20
  -6  -1  -4    9.00    1.90
   6  -1   4    7.00    1.80
  -6   1   4   10.90    1.20
  -6  -1  -4   11.20    2.30
  -6   1   4    9.20    1.00
   6   1   4    7.80    2.20
  -6  -1   4    9.90    1.00
  -6  -1   4   11.80    1.60
   6   1   4   12.00    2.10
  -6  -1  -5   23.60    3.10
   6  -1   5   23.70    3.40
  -6   1   5   25.10    1.60
   6  -1   5   26.50    3.10
  -6   1   5   23.70    1.70
  -6  -1   5   25.80    2.20
   6   1   5   28.00    3.10
   6   1   5   27.10    3.30
  -6   1   6   59.49    2.80
  -6   1   6   62.39    2.60
   6  -1   6   65.39    4.70
   6  -1   6   65.99    4.60
  -6  -1   6   65.69    3.30
   6   1   6   62.09    4.70
   6   1   6   65.39    4.40
  -6  -1   6   61.69    2.40
  -6   1   7    2.30    1.70
   6  -1   7    1.50    2.10
  -6   1   7    3.50    1.20
   6  -1   7   -0.50    2.20
  -6  -1   7    2.10    1.30
  -6  -1   7    3.00    1.40
   6   1   7    4.20    2.20
   6   1   7    2.10    2.90
  -6   1   8    5.00    1.90
  -6   1   8    4.10    1.20
  -6   1   8    2.10    1.10
   6  -1   8    0.80    2.10
   6  -1   8    4.00    2.80
  -6   1  -8    4.10    2.30
  -6  -1   8    4.20    1.60
  -6  -1   8    3.80    1.50
   6   1   8    4.70    2.30
   6   1   8    4.00    3.00
  -6   1   9    1.80    1.90
  -6   1   9    0.70    1.00
   6  -1   9    0.30    2.30
  -6   1   9    0.70    1.20
  -6  -1  -9    2.80    2.00
   6  -1   9    1.90    2.60
  -6  -1   9    0.90    1.30
   6   1   9    2.70    2.30
  -6  -1   9    0.20    1.50
   6   1   9    1.60    2.80
  -6   1  -9    2.60    2.00
   6  -1  10    6.90    3.00
  -6   1  10    5.40    2.40
   6  -1  10    9.80    3.40
  -6   1  10   12.00    1.40
  -6   1  10    7.40    1.90
   6   1  10    5.90    2.80
  -6  -1  10    9.80    2.30
  -6  -1  10    8.30    1.80
   6   1  10    9.90    3.80
  -6  -1  10    7.80    1.70
  -7   1   0 1539.35   23.80
   7  -1   1  600.04   11.30
  -7   1   1  600.14   10.60
  -7  -1  -1  592.24   11.40
  -7   1   1  587.24   10.30
   7  -1   1  597.04   11.20
  -7  -1  -1  596.04   11.30
   7   1  -1  612.44   11.00
   7  -1  -1  593.64    9.00
  -7   1  -1  609.14   11.40
   7  -1  -1  592.14    9.10
  -7  -1   1  583.44   10.80
  -7  -1   1  590.04   10.00
   7  -1  -1  577.04   10.50
  -7   1  -1  580.44   11.40
   7   1   1  594.84   11.00
   7   1   1  590.54   11.40
   7   1  -2  160.88    4.70
  -7   1   2  157.48    3.70
   7  -1   2  155.88    5.30
  -7  -1  -2  146.39    5.10
  -7   1   2  165.78    4.20
   7  -1   2  164.38    5.40
  -7   1   2  156.68    3.50
  -7  -1  -2  152.98    5.30
   7   1   2  162.28    5.50
  -7   1  -2  157.88    5.50
  -7  -1   2  155.38    4.50
   7   1   2  149.69    5.40
   7  -1  -2  165.38    4.30
  -7   1  -2  154.48    5.20
  -7  -1   2  157.38    3.20
   7  -1   3   11.00    2.40
  -7  -1  -3   13.10    2.10
  -7  -1  -3    8.40    2.20
  -7   1   3   10.60    1.40
   7  -1   3   12.50    2.20
  -7   1   3   13.60    1.10
  -7   1  -3   10.10    2.00
   7   1   3   12.60    2.60
  -7  -1   3   10.30    1.60
  -7   1  -3   11.30    2.40
   7   1   3   10.40    2.00
  -7  -1  -4   18.70    2.50
   7  -1   4   21.00    2.90
   7  -1   4   20.00    2.60
  -7  -1  -4   16.60    2.60
  -7   1   4   17.90    0.90
  -7   1   4   18.60    1.60
  -7   1   4   20.30    1.20
  -7   1   4   18.50    0.80
  -7  -1   4   20.60    2.10
  -7  -1   4   17.40    1.40
   7   1   4   16.50    2.40
   7   1   4   21.50    3.00
  -7  -1  -5  215.68    7.60
   7  -1   5  223.18    7.60
  -7   1   5  221.28    4.90
  -7   1   5  223.48    4.50
   7  -1   5  220.48    7.30
   7   1   5  231.78    7.30
   7   1   5  209.18    7.50
  -7  -1   5  220.78    5.70
   7  -1   6   95.99    5.50
  -7   1   6   93.19    3.10
   7  -1   6   89.59    5.50
  -7   1   6   99.09    3.20
  -7  -1   6   93.59    3.90
   7   1   6   91.39    5.20
   7   1   6   98.99    5.70
  -7  -1   6   92.89    2.60
   7  -1   7   18.60    3.20
  -7   1   7   18.80    2.30
  -7   1   7   18.20    1.90
  -7  -1   7   17.60    1.90
  -7  -1   7   17.70    2.20
   7   1   7   17.10    3.00
   7  -1   8   11.50    2.90
  -7   1   8   13.70    1.50
  -7   1   8   14.00    2.20
  -7   1   8   15.00    1.70
   7  -1   8   18.20    3.70
  -7  -1   8   15.60    2.00
   7   1   8   11.80    3.60
  -7  -1   8   16.40    2.10
  -7   1  -8   17.30    3.10
   7  -1   9   23.50    4.30
  -7   1   9   16.70    1.70
  -7   1   9   16.70    2.60
  -7   1   9   15.10    1.70
   7  -1   9   20.90    3.60
  -7  -1  -9    9.60    2.60
   7   1   9   19.00    4.00
  -7  -1   9   17.30    2.10
  -7  -1   9   18.30    2.40
   7   1   9   12.40    3.10
   7  -1  10   -2.20    2.20
  -7   1  10   -1.60    1.70
  -7   1  10   -0.10    1.20
  -7  -1 -10    0.50    1.80
  -7   1  10   -1.20    0.70
   7   1  10   -4.30    2.20
  -7  -1  10    1.80    1.80
  -7   1 -10    4.70    2.30
  -7  -1  10    1.30    1.30
  -7  -1  10    1.80    1.20
  -8  -1   0   -3.40    1.40
  -8   1   0   -1.70    1.30
   8  -1   0    1.60    1.60
  -8   1   0   -2.00    1.40
  -8  -1   0    0.00    1.60
   8   1   0    0.40    1.60
   8   1   0    0.20    1.40
   8  -1   0   -2.20    1.40
   8   1  -1 1331.17   21.40
   8  -1   1 1316.47   21.70
  -8   1   1 1326.17   20.80
   8  -1   1 1345.87   21.80
  -8   1   1 1369.86   21.10
  -8  -1  -1 1334.77   21.90
  -8  -1  -1 1295.87   21.70
   8   1   1 1357.16   22.70
   8  -1  -1 1293.47   20.90
  -8  -1   1 1327.97   20.40
  -8   1  -1 1319.77   21.80
   8  -1  -1 1322.37   19.20
  -8   1  -1 1292.37   21.90
  -8  -1   1 1346.87   21.30
   8   1   1 1387.06   22.10
  -8  -1  -2    6.80    1.90
  -8  -1  -2    4.90    2.00
   8  -1   2    6.10    1.90
   8   1  -2    5.40    1.90
   8  -1   2    6.30    2.10
  -8   1   2    5.30    1.30
  -8   1   2    5.50    1.20
  -8  -1   2    6.60    1.10
  -8  -1   2    7.10    1.60
  -8   1  -2    6.10    1.80
  -8   1  -2    5.50    2.00
   8   1   2    5.10    2.00
   8   1   2   11.10    2.00
   8  -1  -2    5.00    1.40
   8  -1   3   45.70    3.50
  -8   1   3   47.10    2.40
  -8  -1  -3   38.40    3.20
  -8  -1  -3   43.50    3.40
   8  -1   3   45.30    3.40
  -8   1   3   44.70    1.70
  -8  -1   3   45.60    1.20
   8   1   3   42.20    3.40
   8   1   3   52.09    3.60
  -8  -1   3   47.20    2.80
   8  -1  -3   43.90    2.40
  -8   1  -3   46.60    3.70
  -8   1  -3   39.60    3.30
  -8  -1   3   47.40    1.10
   8  -1   4   10.50    2.20
  -8   1   4    6.00    1.20
  -8   1   4    6.40    0.80
   8  -1   4    5.20    2.20
  -8  -1  -4    6.20    2.20
  -8  -1  -4    7.70    2.00
  -8   1   4    7.90    0.90
   8   1   4    6.40    2.30
  -8  -1   4    7.60    1.20
   8   1   4    8.40    2.20
  -8  -1   4    8.60    1.50
   8  -1   5  102.09    5.40
   8  -1   5  113.59    5.70
  -8   1   5  107.79    2.80
  -8   1   5  105.69    3.30
  -8  -1   5  100.29    2.30
   8   1   5  103.19    5.30
  -8  -1   5  101.19    3.90
   8   1   5  104.59    5.50
   8  -1   6    4.40    2.70
  -8   1   6    9.00    1.40
   8  -1   6    7.60    2.50
  -8   1   6    8.80    1.40
  -8  -1   6    5.70    1.60
   8   1   6    9.30    2.60
   8   1   6    7.40    3.10
  -8  -1   6    7.70    0.90
  -8   1   7    2.30    1.40
  -8   1   7    2.40    1.10
   8  -1   7    0.70    2.40
   8  -1   7    0.70    2.30
  -8  -1   7    2.30    1.10
   8   1   7    0.60    2.60
  -8  -1   7    2.00    1.50
   8   1   7    4.20    2.30
  -8   1   8   28.30    1.90
   8  -1   8   28.70    4.00
  -8   1   8   25.30    2.70
   8  -1   8   30.80    4.60
   8   1   8   27.10    4.60
   8   1   8   25.30    3.80
  -8  -1   8   32.40    2.70
  -8   1  -8   22.20    3.70
  -8   1   9    7.50    1.00
   8  -1   9    3.70    2.60
  -8   1   9    5.30    2.00
   8  -1   9    7.00    3.20
  -8  -1  -9    9.70    2.70
  -8  -1   9    8.30    1.70
  -8   1  -9    8.20    2.70
   8   1   9    8.70    3.80
   8   1   9    2.40    2.50
  -8  -1   9    6.20    1.80
   8  -1  10    8.00    3.30
   8  -1  10   19.00    4.20
  -8  -1 -10   17.00    3.30
  -8   1  10    6.50    2.30
   8   1  10    4.80    2.90
   8   1  10   12.80    3.90
  -8   1 -10   12.20    3.70
  -8  -1  10    7.80    1.60
  -8  -1  10    9.80    1.60
  -8  -1  10   10.00    2.20
  -9  -1   0   24.90    2.60
   9  -1   0   24.00    2.70
  -9   1   0   27.40    2.70
  -9  -1   0   31.10    2.90
  -9   1   0   26.70    2.70
   9  -1   0   26.10    2.30
   9   1   0   31.30    3.10
   9   1   0   31.80    2.40
  -9   1   1   58.49    3.10
  -9  -1  -1   64.09    3.70
   9  -1   1   67.69    3.80
  -9   1   1   61.99    3.20
   9   1  -1   60.89    3.50
  -9  -1  -1   62.79    3.50
   9  -1   1   59.89    3.30
  -9   1  -1   60.89    3.60
   9  -1  -1   68.79    3.40
  -9  -1   1   62.19    3.00
   9  -1  -1   64.19    2.00
  -9   1  -1   55.89    3.40
   9   1   1   58.79    3.70
   9   1   1   64.09    3.50
   9  -1  -1   65.49    2.10
  -9  -1   1   61.19    3.30
  -9   1   2   43.80    2.40
   9   1  -2   47.10    3.00
  -9  -1  -2   43.70    3.30
   9  -1   2   47.20    3.30
   9  -1   2   43.00    3.40
  -9   1   2   46.20    2.70
  -9  -1  -2   47.30    3.50
  -9   1  -2   44.00    3.40
  -9  -1   2   44.30    2.20
   9   1   2   47.20    3.60
   9   1   2   42.50    3.50
   9  -1  -2   42.50    2.80
  -9   1  -2   46.10    3.40
  -9  -1   2   47.10    3.00
  -9   1   3    1.60    1.10
  -9  -1  -3    1.10    1.70
  -9  -1  -3    2.20    1.80
  -9   1   3    0.30    0.80
   9  -1   3   -0.40    1.70
   9   1  -3    0.10    1.30
   9  -1   3   -0.40    1.70
  -9  -1   3   -0.90    1.20
  -9   1  -3    0.20    1.70
   9  -1  -3    1.60    1.10
  -9   1  -3    1.10    1.50
  -9  -1   3    0.00    0.70
   9   1   3    2.50    1.80
   9   1   3    1.20    1.90
  -9  -1  -4    1.20    1.70
  -9   1   4    0.40    1.00
  -9  -1  -4   -2.20    1.80
   9  -1   4   -0.70    1.80
   9  -1   4   -1.40    2.00
  -9   1   4    0.90    0.80
   9   1   4    1.30    1.80
  -9  -1   4    0.40    1.30
  -9  -1   4    1.20    1.10
   9   1   4    0.10    2.00
  -9   1   5  785.32   13.40
  -9  -1  -5  805.62   16.70
   9  -1   5  825.62   17.00
   9  -1   5  804.82   17.30
  -9  -1  -5  799.02   17.30
  -9   1   5  812.12   12.50
   9   1   5  819.22   16.80
  -9  -1   5  785.82   12.50
  -9  -1   5  806.82   14.30
   9   1   5  808.12   17.30
  -9   1   6   33.30    2.30
   9  -1   6   34.90    4.30
   9  -1   6   33.40    4.10
  -9   1   6   36.60    2.10
   9   1   6   39.50    4.50
  -9  -1   6   37.50    2.90
  -9  -1   6   34.10    1.30
   9   1   6   36.10    4.40
  -9   1   7    1.50    1.10
   9  -1   7   -1.40    2.40
   9  -1   7    0.70    2.20
  -9   1   7   -0.80    1.20
  -9  -1   7    0.60    0.90
   9   1   7    4.30    2.50
  -9  -1   7    0.00    1.30
   9   1   7   -0.60    2.60
  -9   1   8  111.49    3.30
   9  -1   8  122.99    7.20
   9  -1   8  108.09    6.60
  -9   1   8  117.69    4.20
  -9  -1   8  116.49    3.70
   9   1   8  112.59    6.50
   9   1   8  121.29    7.50
  -9   1  -8  112.89    7.50
  -9  -1   8  111.29    4.30
   9  -1   9    7.60    3.00
  -9   1   9    9.00    1.30
   9  -1   9   10.80    3.60
  -9   1   9   10.80    1.00
  -9   1   9   12.00    2.20
  -9  -1  -9   14.90    3.20
   9   1   9    6.30    3.00
   9   1   9   16.40    4.40
  -9  -1   9    9.50    1.80
  -9   1  -9   13.60    3.30
  -9  -1   9   12.50    2.00
 -10  -1   0    2.20    1.60
 -10  -1   0   -1.00    1.40
  10   1   0    0.50    1.30
  10  -1   0   -1.50    1.40
  10   1   0    0.20    1.50
  10  -1   0   -0.90    1.30
 -10   1   0   -0.60    1.40
 -10   1   0   -0.30    1.30
  10   1  -1  405.96    9.20
  10  -1   1  415.96    9.60
  10  -1   1  392.26    9.00
 -10   1   1  406.36    8.90
 -10  -1  -1  392.06    9.40
 -10   1   1  397.36    8.70
 -10  -1  -1  399.56    9.60
  10   1   1  404.56    9.60
  10  -1  -1  403.66    6.80
  10  -1  -1  403.46    8.90
 -10  -1   1  393.46    9.00
 -10  -1   1  398.96    8.50
 -10   1  -1  390.56    9.50
 -10   1  -1  401.66    9.50
  10  -1  -1  407.16    6.90
  10   1   1  404.86    8.90
 -10   1   2   29.80    2.30
 -10   1   2   30.80    2.50
  10  -1   2   26.50    3.20
 -10  -1  -2   31.60    3.10
  10  -1   2   38.60    3.40
 -10  -1  -2   35.60    3.20
  10   1  -2   27.90    2.70
  10   1   2   27.10    3.20
 -10  -1   2   28.50    2.70
 -10   1  -2   34.50    3.30
 -10  -1   2   28.50    2.10
  10   1   2   32.90    3.40
  10  -1  -2   27.50    2.60
 -10   1  -2   29.50    3.20
 -10   1   3   25.80    2.40
  10  -1   3   28.80    3.40
 -10  -1  -3   27.60    3.40
 -10  -1  -3   25.10    3.10
  10  -1   3   26.50    3.20
  10   1  -3   25.80    2.80
 -10  -1   3   27.70    2.00
  10   1   3   26.20    3.30
  10  -1  -3   30.60    2.60
 -10  -1   3   29.50    2.80
 -10   1  -3   29.20    3.60
  10   1   3   27.40    3.10
 -10   1  -3   26.00    3.00
 -10   1   4  161.78    3.80
 -10  -1  -4  151.98    6.60
 -10   1   4  159.68    4.70
 -10  -1  -4  158.38    6.50
  10  -1   4  169.18    6.80
  10  -1   4  149.29    6.40
  10   1   4  163.58    6.80
 -10  -1   4  170.58    5.30
 -10  -1   4  172.68    4.60
  10   1   4  165.08    7.00
 -10  -1   4  158.88    3.30
 -10   1   5  426.66    7.40
 -10   1   5  420.26    6.60
 -10  -1  -5  417.16   11.20
 -10   1   5  428.26    8.50
 -10   1   5  409.86    6.70
  10  -1   5  421.66   11.40
  10  -1   5  425.46   11.80
 -10  -1  -5  434.56   12.00
  10   1   5  431.06   11.80
 -10  -1   5  434.46    9.30
 -10  -1   5  419.76    7.80
  10   1   5  416.66   11.40
 -10   1   6    1.50    1.10
  10  -1   6    1.20    2.60
 -10   1   6   -0.60    0.90
  10   1   6   -0.90    2.30
  10   1   6    0.40    2.60
 -10  -1   6    0.50    0.60
 -10  -1   6    0.80    1.40
 -10   1   7    0.30    1.20
  10  -1   7    1.60    2.50
 -10   1   7    0.60    1.00
  10  -1   7    3.30    2.80
 -10  -1   7    0.30    1.40
  10   1   7    2.00    2.80
  10   1   7   -0.60    2.30
 -10  -1   7    1.00    0.90
  10  -1   8   75.99    6.10
 -10   1   8   76.79    3.40
 -10   1   8   74.59    2.60
  10  -1   8   78.19    6.20
  10   1   8   83.59    6.20
 -10   1  -8   85.49    5.90
 -10  -1   8   71.19    3.60
  10   1   8   69.09    6.00
 -10  -1   8   82.99    3.00
 -10   1   9    7.00    1.90
  10  -1   9    4.70    3.00
 -10  -1   9    7.30    1.60
  10   1   9    4.70    3.00
 -10  -1   9    5.10    1.60
 -10   1  -9   14.40    3.20
 -11   1   0  119.09    4.90
 -11  -1   0  120.09    5.00
 -11  -1   0  114.19    4.60
  11   1   0  125.79    4.00
 -11   1   0  127.19    5.00
  11  -1   0  117.09    4.20
  11  -1   0  126.99    5.00
  11   1   0  124.19    5.20
 -11  -1  -1   11.80    2.30
 -11  -1  -1   12.30    2.30
  11  -1   1   12.40    2.30
  11   1  -1   11.20    2.20
 -11   1   1   13.10    2.10
 -11   1   1    8.10    1.80
  11  -1   1   11.00    2.20
  11  -1  -1   11.40    1.20
 -11  -1   1    9.90    1.90
  11  -1  -1   11.20    1.30
  11  -1  -1   13.00    2.20
 -11  -1   1   10.90    2.10
 -11   1  -1   12.00    2.30
  11   1   1   11.90    2.40
 -11   1  -1    9.50    2.10
  11   1   1   13.20    2.30
 -11   1   2   11.00    1.90
 -11  -1  -2   10.60    2.50
  11   1  -2    8.90    2.10
 -11   1   2    8.20    1.70
 -11  -1  -2    7.50    2.10
  11  -1   2    6.90    2.50
  11  -1   2   11.30    2.60
 -11   1  -2    7.50    2.40
 -11   1  -2   11.10    2.40
 -11  -1   2   11.40    2.10
 -11  -1   2    9.40    1.70
  11  -1  -2    9.10    1.80
  11   1   2   12.30    2.50
  11   1   2   10.40    2.60
  11   1  -3   98.29    4.40
 -11  -1  -3   94.99    5.10
 -11   1   3  102.39    4.10
 -11  -1  -3   93.39    5.30
  11  -1   3  100.89    5.50
  11  -1   3  101.89    5.40
  11   1   3  108.49    5.50
  11  -1  -3  102.09    4.20
 -11  -1   3   97.29    3.30
 -11  -1   3  100.09    4.40
  11   1   3  100.09    5.20
 -11   1  -3   95.79    5.10
 -11   1  -3  102.09    5.60
 -11  -1  -4    2.80    2.20
  11  -1   4    1.50    2.40
  11  -1   4    1.40    2.20
 -11  -1  -4    1.90    2.20
 -11   1   4    0.90    1.30
 -11  -1   4    4.40    1.80
  11   1   4    3.10    2.40
  11   1   4    3.30    2.50
  11  -1   5  223.38    8.60
  11  -1   5  216.18    8.30
 -11   1   5  222.28    4.70
 -11   1   5  223.88    5.80
 -11   1   5  224.98    4.60
 -11  -1  -5  224.38    8.20
 -11  -1  -5  231.08    8.90
 -11   1   5  226.18    4.90
 -11  -1   5  224.38    4.10
  11   1   5  218.38    8.30
 -11  -1   5  218.98    4.20
  11   1   5  235.28    8.70
 -11  -1   5  238.28    6.60
 -11  -1   5  226.78    5.40
  11  -1   6   85.59    5.90
 -11   1   6   73.79    3.20
 -11   1   6   73.59    2.60
  11  -1   6   81.79    5.70
  11   1   6   77.69    5.80
 -11  -1   6   73.19    1.90
  11   1   6   70.49    5.70
 -11  -1   6   70.69    3.80
  11  -1   7   23.00    4.10
 -11   1   7   17.40    1.90
 -11   1   7   15.80    1.80
  11  -1   7   22.10    3.90
 -11  -1   7   16.70    1.30
 -11  -1   7   20.60    2.40
  11   1   7   21.80    3.90
  11   1   7   24.60    4.20
 -11   1   8   -0.50    1.40
  11  -1   8    2.80    3.00
  11  -1   8    0.70    2.70
  11   1   8    3.70    3.20
 -11  -1   8    0.20    1.00
 -11  -1   8   -0.60    1.30
  11   1   8   -0.50    2.70
 -11   1   9   51.79    3.20
  11  -1   9   43.80    5.30
  11  -1   9   55.69    5.90
  11   1   9   45.90    5.50
 -11   1  -9   68.59    5.50
 -11  -1   9   46.80    3.00
  11   1   9   62.89    6.70
  12   1   0   -0.40    1.90
  12  -1   0    0.60    1.80
  12   1   0   -0.40    1.30
 -12  -1   0    0.00    1.80
 -12  -1   0    0.20    1.80
 -12   1   0    0.20    1.70
 -12   1   0   -0.60    1.50
  12  -1   1   63.79    3.90
  12  -1   1   56.99    4.20
 -12   1   1   61.79    3.90
  12   1  -1   58.59    3.90
 -12   1   1   53.79    3.60
 -12  -1  -1   55.99    4.10
 -12  -1  -1   57.29    4.00
 -12   1  -1   56.59    4.10
 -12   1  -1   63.39    4.20
  12   1   1   64.39    3.80
  12  -1  -1   61.89    4.00
  12  -1  -1   55.29    1.90
  12   1   1   62.79    4.50
  12  -1  -1   56.59    2.00
 -12  -1   1   55.89    3.90
 -12  -1   1   56.49    3.50
 -12   1   2   32.40    3.00
  12   1  -2   35.30    3.40
 -12   1   2   33.90    3.10
 -12  -1  -2   36.30    4.50
 -12  -1  -2   31.60    3.60
  12  -1   2   36.30    3.90
  12  -1   2   34.40    3.80
  12   1   2   33.20    3.70
 -12  -1   2   33.30    3.30
 -12   1  -2   32.10    3.50
  12  -1  -2   35.70    3.20
 -12  -1   2   31.00    2.70
  12   1   2   39.00    4.00
  12  -1   3    0.50    2.30
 -12  -1  -3   -1.40    2.10
 -12   1   3    2.20    1.50
 -12  -1  -3    1.40    2.00
  12  -1   3    4.90    2.50
  12   1  -3   -0.80    1.60
  12   1   3    0.30    2.30
 -12  -1   3    0.50    1.30
 -12  -1   3    1.90    1.80
  12  -1  -3    1.00    1.60
 -12   1  -3    2.00    2.10
  12   1   3   -0.40    2.10
 -12  -1  -4  186.68   11.10
 -12   1   4  191.58    5.80
  12  -1   4  203.08    7.90
  12  -1   4  201.78    7.90
 -12  -1   4  203.68    6.30
  12   1   4  202.78    8.00
  12   1   4  195.48    7.70
 -12  -1   4  194.98    4.70
 -12   1   5   17.10    1.60
 -12   1   5   17.50    2.00
  12  -1   5   18.10    3.60
  12  -1   5   19.00    3.60
 -12   1   5   17.70    1.70
 -12  -1   5   19.70    2.10
  12   1   5   15.80    3.40
  12   1   5   19.00    3.90
 -12  -1   5   15.50    2.30
 -12   1   6   74.59    2.70
 -12   1   6   64.19    3.20
  12  -1   6   73.39    5.80
  12  -1   6   75.99    6.10
 -12  -1   6   67.89    3.90
  12   1   6   74.29    6.20
 -12  -1   6   73.99    2.00
  12   1   6   76.59    5.90
  12  -1   7    2.20    2.90
 -12   1   7   -0.20    1.00
 -12   1   7    0.20    1.00
  12  -1   7   -0.80    2.50
 -12  -1   7    0.20    0.70
  12   1   7   -1.60    2.40
  12   1   7    0.20    2.80
 -12  -1   7    0.10    1.40
  12  -1   8   19.30    4.10
  12  -1   8   20.40    4.00
  12   1   8   16.20    3.80
  12   1   8   19.70    4.30
 -12  -1   8   15.30    2.10
 -12   1  -8   25.90    4.40
 -12  -1   8   15.70    1.50
  13   1   0  417.26   10.70
  13   1   0  431.16    8.70
 -13  -1   0  408.16   10.40
 -13   1   0  430.36   10.60
 -13  -1   0  431.76   12.30
 -13   1   0  419.76   10.70
  13  -1   0  426.66   10.60
  13  -1   0  423.66    9.00
 -13   1   1  163.78    6.10
 -13   1   1  161.28    6.10
  13  -1   1  160.08    5.90
  13   1  -1  168.58    6.40
 -13  -1  -1  163.18    6.60
  13  -1   1  175.88    6.80
 -13  -1  -1  160.78    6.50
 -13   1  -1  158.48    6.80
  13  -1  -1  170.98    6.30
  13  -1  -1  162.48    3.30
  13   1   1  165.48    5.80
 -13  -1   1  157.98    6.10
 -13  -1   1  165.58    5.90
 -13   1  -1  160.28    6.50
  13  -1  -1  162.68    3.30
  13   1   1  172.18    6.80
 -13   1   2  315.27    8.30
 -13  -1  -2  300.47    9.30
  13  -1   2  317.77    8.90
 -13  -1  -2  291.67    9.40
  13  -1   2  316.37    9.50
 -13   1   2  312.67    8.40
  13   1  -2  313.67    8.70
 -13  -1   2  304.77    7.80
  13   1   2  317.97    8.80
 -13   1  -2  305.87    9.30
 -13   1  -2  306.47    9.90
  13   1   2  324.67    9.70
 -13  -1   2  319.07    8.60
  13  -1  -2  314.37    8.40
 -13  -1  -3    1.50    2.20
  13  -1   3   -1.50    2.60
  13  -1   3    1.60    2.50
  13   1  -3    0.30    1.70
 -13  -1  -3    1.80    2.40
 -13   1   3    3.60    1.80
  13  -1  -3    2.20    1.70
 -13  -1   3    0.70    1.40
  13   1   3    3.70    2.50
 -13   1  -3    0.80    2.10
  13   1   3    2.30    2.60
 -13  -1   3    2.20    1.80
 -13   1   4    3.90    1.70
  13  -1   4    4.30    2.80
  13  -1   4    5.60    2.80
  13   1   4    2.30    2.60
 -13  -1   4    2.40    1.80
 -13  -1   4    1.10    1.30
  13   1   4    3.80    2.70
 -13   1   5  171.38    5.40
  13  -1   5  169.38    7.80
  13  -1   5  170.58    7.80
 -13   1   5  157.88    4.30
 -13  -1  -5  164.38    7.50
 -13   1   5  158.98    4.50
  13   1   5  165.88    7.80
 -13  -1   5  162.98    5.90
  13   1   5  169.58    7.80
 -13   1   6   -0.50    1.10
  13  -1   6    0.00    2.50
  13  -1   6   -0.60    2.90
 -13  -1   6    0.10    0.60
  13   1   6   -0.20    2.50
 -13  -1   6    1.20    0.70
  13   1   6    0.60    2.70
 -13  -1   6   -4.20    1.30
  13  -1   7    4.30    3.50
 -13   1   7    0.40    1.10
 -13   1   7    2.30    1.00
  13  -1   7   -0.50    2.70
  13   1   7   -0.60    2.60
  13   1   7    2.50    3.00
 -13  -1   7    1.50    1.50
  13  -1   8   -3.60    2.60
  13  -1   8    1.90    3.50
  13   1   8   -1.20    3.00
 -13  -1   8   -3.20    1.20
 -13  -1   8   -0.10    0.60
  13   1   8   -4.40    2.70
 -14   1   0    0.50    2.30
  14  -1   0    0.60    1.30
  14  -1   0   -0.40    1.70
 -14   1   0    1.80    2.00
  14   1   0    3.20    2.30
 -14  -1   0   -1.10    1.80
 -14  -1   0    0.30    2.00
  14  -1   0    1.60    2.30
  14   1   0    0.70    2.70
 -14   1   1   47.80    4.00
  14   1  -1   53.69    4.50
  14  -1   1   47.70    4.60
 -14   1   1   42.40    4.10
 -14  -1  -1   46.30    4.50
  14  -1   1   44.60    3.70
 -14  -1  -1   43.40    4.20
  14   1   1   46.10    3.70
 -14  -1   1   48.70    4.20
 -14  -1   1   42.20    3.70
 -14   1  -1   46.00    4.50
 -14   1  -1   42.60    4.30
  14  -1  -1   46.70    4.20
  14   1   1   56.59    4.90
  14  -1   2  134.39    5.90
 -14   1   2  133.19    5.60
 -14  -1  -2  135.49    6.60
  14  -1   2  138.09    6.70
  14   1  -2  142.59    6.10
 -14  -1  -2  143.59    6.60
 -14   1  -2  128.79    6.30
  14  -1  -2  134.29    5.70
  14   1   2  139.39    6.80
  14   1   2  134.09    6.10
 -14  -1   2  135.69    5.40
 -14  -1   2  132.99    6.80
 -14   1   3   28.40    3.30
  14   1  -3   29.10    3.30
  14  -1   3   27.10    5.70
  14  -1   3   27.20    3.80
 -14  -1  -3   26.00    3.90
 -14  -1   3   25.50    2.90
 -14   1  -3   23.90    3.40
  14   1   3   20.90    4.10
  14   1   3   27.70    4.10
  14  -1  -3   21.20    2.80
 -14  -1   3   20.10    2.80
  14  -1   4   37.00    4.60
 -14  -1  -4   32.10    5.00
 -14   1   4   27.70    2.90
 -14  -1   4   25.80    3.00
  14   1   4   19.60    3.60
 -14  -1   4   29.10    2.60
  14  -1  -4   31.20    3.30
  14  -1   5  242.38    9.60
 -14  -1  -5  248.28   10.30
 -14  -1  -5  244.18    9.30
 -14   1   5  235.18    5.80
 -14   1   5  242.48    6.80
  14  -1   5  244.38    9.50
 -14  -1   5  238.48    6.50
  14   1   5  250.47    9.60
 -14  -1   5  234.28    7.30
  14   1   5  233.18    9.30
  14  -1   6   13.20    4.00
 -14   1   6   14.00    2.00
  14  -1   6   21.60    4.10
 -14  -1   6   19.60    1.60
  14   1   6   19.50    3.80
 -14  -1   6   18.70    2.50
  14   1   6   18.20    4.00
  14  -1   7    2.80    3.10
  14  -1   7    3.30    3.10
 -14   1   7    4.40    1.30
  14   1   7    7.20    3.50
  14   1   7    0.60    2.90
 -14  -1   7    1.00    1.60
  14  -1   8    2.70    3.40
  14  -1   8   -1.10    3.00
 -14  -1   8    1.60    1.50
  14   1   8    3.10    3.40
  14   1   8    3.70    3.50
 -15  -1   0  152.98    6.70
  15   1   0  146.29    6.80
  15  -1   0  152.08    4.70
 -15   1   0  153.28    6.60
 -15  -1   0  147.29    6.70
 -15   1   0  150.18    6.80
  15   1   0  149.69    6.20
  15  -1   0  144.69    4.90
  15  -1   0  162.28    6.90
 -15   1   1   96.39    5.40
  15   1  -1  100.49    5.70
  15  -1   1   98.99    5.00
  15  -1   1  100.69    5.90
 -15  -1  -1   97.49    5.70
 -15  -1  -1   91.59    5.90
 -15  -1   1   96.99    5.50
 -15   1  -1   96.69    5.70
  15   1   1   92.89    5.90
  15   1   1   94.79    4.60
 -15  -1   1   88.79    5.20
  15  -1  -1   82.39    5.30
 -15  -1  -2  206.28    8.50
  15  -1   2  203.38    7.50
  15  -1   2  200.98   12.00
  15   1  -2  198.68    7.30
 -15  -1  -2  205.28    8.10
 -15   1   2  213.98    8.50
  15  -1  -2  218.98    7.50
  15   1   2  210.68    7.50
 -15   1  -2  220.78    8.30
  15   1   2  208.88    8.30
 -15  -1   2  213.68    7.50
 -15  -1   2  213.98    7.00
 -15  -1  -3   65.69    5.30
  15   1  -3   64.99    4.60
  15  -1   3   63.49    5.30
  15  -1   3   65.89    5.60
 -15   1   3   61.69    4.20
 -15  -1  -3   72.19    5.70
  15   1   3   58.39    5.10
 -15  -1   3   65.99    3.90
  15   1   3   55.59    5.30
 -15   1  -3   58.59    4.90
 -15  -1   3   58.19    4.40
  15  -1  -3   58.39    4.30
  15  -1   4   -1.30    2.60
 -15   1   4   -1.90    1.50
 -15  -1  -4    4.20    2.80
  15  -1   4   -2.40    2.40
  15   1   4   -1.20    2.40
 -15  -1   4   -0.70    1.70
  15  -1  -4    2.20    1.80
  15   1   4    1.90    3.20
 -15  -1   4    2.30    1.60
  15  -1   5   14.20    3.60
  15  -1   5   18.80    4.20
 -15   1   5   18.40    2.00
 -15   1   5   17.70    2.40
 -15  -1  -5   20.50    3.60
  15   1   5    9.80    3.30
 -15  -1   5   17.30    2.40
  15   1   5   15.00    3.60
  15  -1   6    1.40    3.00
  15  -1   6    1.60    3.20
 -15   1   6    3.10    1.50
 -15   1   6    4.70    0.70
 -15   1   6    5.00    0.70
  15   1   6    5.90    3.30
 -15  -1   6    1.40    1.70
  15   1   6    1.80    2.90
 -15  -1   6    3.00    1.00
 -15  -1   6    5.40    1.20
 -15   1   7    2.00    1.20
 -15  -1   7   -2.20    1.40
  15   1   7   -0.60    3.40
  15   1   7   -0.60    4.70
  16  -1   0   -1.90    2.20
  16  -1   0   -1.50    1.20
  16   1   0    0.90    2.60
  16  -1   0   -0.80    1.60
 -16   1   0    0.60    2.10
 -16  -1   0    0.90    2.40
  16   1   0    1.40    1.20
  16   1   0   -0.20    2.00
 -16  -1   0   -1.30    2.10
 -16  -1  -1   -1.70    2.10
  16  -1   1   -0.60    2.30
  16  -1   1   -2.00    2.00
 -16  -1  -1    4.80    2.80
 -16   1   1    0.90    2.00
  16   1  -1    0.00    2.20
  16  -1  -1    0.90    2.10
 -16  -1   1    1.40    2.20
 -16  -1   1    2.40    2.20
 -16   1  -1    1.60    2.20
  16   1   1    1.10    2.50
  16   1   1   -0.60    2.00
  16   1  -2   41.20    4.40
 -16  -1  -2   36.60    4.30
 -16  -1  -2   45.90    5.10
  16  -1   2   40.30    4.70
 -16   1   2   46.20    4.20
  16  -1   2   51.39    4.50
 -16  -1   2   41.60    4.00
 -16   1  -2   47.30    4.70
  16   1   2   42.00    4.90
  16  -1  -2   40.70    4.20
 -16  -1   2   37.50    4.20
  16   1   2   47.10    4.40
  16  -1   3  116.19    7.00
  16  -1   3  106.09    6.30
 -16   1   3  108.99    5.40
 -16  -1  -3  118.79    6.70
 -16  -1  -3  115.69    7.20
  16   1  -3  110.79    5.70
  16   1   3  118.79    6.50
 -16  -1   3  111.39    5.70
 -16  -1   3  111.79    5.20
 -16   1  -3  111.99    6.50
  16   1   3  114.19    6.80
  16  -1  -3  112.59    5.60
  16  -1   4   63.89    5.70
 -16  -1  -4   59.79    5.80
 -16  -1  -4   71.29   10.50
  16  -1   4   63.79    6.00
  16  -1  -4   61.99    4.30
  16   1   4   60.09    5.70
  16   1   4   52.49    5.50
 -16  -1   4   62.69    4.50
 -16   1   5   -0.80    1.00
 -16   1   5   -0.20    1.50
  16  -1   5   -0.40    2.60
 -16  -1  -5   -0.80    2.00
  16  -1   5   -1.50    2.70
  16   1   5    1.10    2.90
  16   1   5   -2.20    2.60
 -16  -1   5   -0.80    1.50
 -16  -1   5   -1.80    1.70
  16  -1   6   -3.70    2.90
  16  -1   6    1.00    3.10
 -16   1   6    1.80    0.80
 -16   1   6   -0.20    1.40
  16   1   6    0.70    3.40
 -16  -1   6    1.10    0.90
 -16  -1   6   -4.00    1.50
  16   1   6   -0.90    2.80
 -16  -1   6    3.30    1.50
  16  -1   7    1.90    3.00
  16  -1   7   -2.10    3.10
 -16   1   7    2.80    1.20
  16   1   7    2.90    3.50
  16   1   7   -0.70    3.20
 -17  -1   0    2.20    2.30
 -17  -1   0    6.50    2.90
 -17   1   0    3.70    2.50
  17  -1   0    4.40    2.70
  17   1   0    4.40    1.30
  17   1   0    3.90    2.60
  17   1   0    3.50    1.40
  17  -1   0    3.10    1.50
 -17  -1  -1   19.10    3.80
  17   1  -1   15.70    3.30
  17  -1   1   11.90    3.20
 -17  -1  -1   13.10    3.10
 -17   1   1   16.60    3.10
  17  -1   1   14.90    2.80
  17   1   1   13.10    3.30
  17   1   1   16.60    2.80
  17  -1  -1   13.10    3.10
 -17  -1   1   14.30    3.00
 -17   1  -1   17.20    3.30
 -17  -1   1   24.00    3.70
  17  -1   2   32.50    4.00
  17  -1   2   32.60    4.40
 -17  -1  -2   39.30    4.60
  17   1  -2   34.60    5.20
 -17  -1  -2   46.50    5.30
 -17   1   2   34.40    4.00
  17   1   2   28.70    3.80
 -17  -1   2   32.90    3.90
 -17  -1   2   37.60    4.10
 -17   1  -2   43.60    4.70
  17  -1  -2   40.70    4.30
  17   1   2   34.90    4.60
 -17   1   3   -1.10    1.90
  17   1  -3    1.40    2.10
  17  -1   3    2.70    2.90
 -17  -1  -3    3.10    2.30
  17  -1   3   -0.40    2.60
 -17   1  -3    1.90    2.80
 -17  -1   3   -0.70    2.00
  17  -1  -3   -0.40    1.80
 -17  -1   3    2.60    2.10
  17   1   3    2.80    2.90
  17  -1   4   13.60    3.60
 -17  -1  -4   17.90    3.70
 -17   1   4   21.10    2.80
  17  -1   4   14.90    3.90
 -17   1   4   20.70    2.90
  17   1   4   14.90    3.70
  17   1   4   16.50    3.80
 -17  -1   4   13.90    2.90
  17  -1  -4   16.10    2.70
 -17   1   5    6.20    1.60
 -17   1   5    3.80    1.80
  17  -1   5    2.70    3.20
  17  -1   5    4.10    3.20
 -17  -1   5    4.50    1.80
  17   1   5    5.60    3.40
  17   1   5    3.00    3.40
 -17  -1   5    3.10    2.00
  17  -1   6    4.10    3.30
 -17   1   6    2.30    1.50
 -17   1   6    1.40    0.80
 -17   1   6    3.70    0.90
  17  -1   6   -1.90    2.90
 -17  -1   6    1.80    1.00
  17   1   6   -3.50    2.90
 -17  -1   6   -1.80    1.60
 -17  -1   6    3.40    1.40
  17   1   6   -1.80    3.40
  18   1   0   -1.90    2.30
  18   1   0   -0.90    0.90
  18  -1   0   -2.10    1.90
  18  -1   0    0.30    2.60
  18  -1   0   -1.60    1.20
 -18  -1   0    6.50    3.00
 -18  -1   0    0.20    2.20
 -18   1   0    3.90    2.40
  18  -1   1   19.90    3.00
 -18  -1  -1   16.90    3.50
  18  -1   1   17.60    2.40
 -18  -1  -1   25.80    4.20
 -18   1   1   10.90    2.90
  18   1  -1   15.80    3.40
  18  -1   1   16.50    3.50
  18   1   1   11.60    2.50
  18  -1  -1   12.90    3.00
 -18  -1   1   20.30    3.70
 -18  -1   1   16.20    3.30
 -18   1  -1   16.20    3.30
  18   1   1   17.60    3.70
  18  -1   2   -0.70    2.40
 -18  -1  -2    4.00    2.50
  18  -1   2   -1.50    2.60
  18   1  -2    0.00    2.20
 -18   1   2    1.50    2.30
  18   1   2   -2.20    2.30
 -18  -1   2    1.90    2.20
  18  -1  -2    2.10    2.20
 -18   1  -2    5.80    2.50
 -18  -1   2    0.30    2.10
  18   1   2    2.30    2.90
 -18   1   3    3.30    2.20
  18  -1   3    3.80    2.80
 -18  -1  -3   17.90    3.90
  18   1  -3    4.80    2.50
 -18  -1  -3    4.90    2.60
  18  -1   3    1.20    2.90
 -18  -1   3    5.40    2.50
  18   1   3    5.70    3.10
  18   1   3    6.60    3.10
  18  -1  -3    6.60    2.30
 -18   1  -3    8.50    2.70
 -18   1   4    1.60    1.70
 -18   1   4   -0.50    1.50
  18  -1   4    3.10    3.20
  18  -1   4   -3.50    2.70
  18   1   4    0.40    2.90
  18   1   4   -1.60    2.90
 -18  -1   4   -4.10    1.70
  18  -1  -4    2.10    1.90
  18  -1   5    2.50    3.50
 -18   1   5   -1.10    1.50
 -18   1   5    3.10    1.30
  18  -1   5   -1.80    3.00
 -18  -1   5   -3.40    1.90
 -18  -1   5   -1.20    1.60
  18   1   5   -4.50    2.70
  18   1   5   -1.90    3.20
  19  -1   0    0.80    1.00
  19  -1   0    0.90    1.10
 -19  -1   0    4.30    2.80
  19   1   0    1.80    2.70
 -19   1   0    3.80    2.60
  19  -1   0   -1.50    2.40
  19  -1   1   24.90    4.10
  19   1  -1   21.50    3.60
  19  -1   1   25.50    3.20
 -19  -1  -1   22.50    3.80
 -19  -1  -1   54.19    9.40
  19  -1   1   29.10    3.00
 -19   1   1   28.30    4.00
  19  -1  -1   23.00    3.70
  19   1   1   31.80    4.60
 -19   1  -1   26.40    3.90
 -19  -1   1   23.80    3.90
  19   1   1   15.40    2.60
 -19  -1  -2   56.29    5.50
  19  -1   2   43.40    4.60
 -19   1   2   48.00    4.90
  19  -1   2   40.10    5.10
  19   1  -2   41.70    4.70
 -19   1  -2   58.19    5.60
 -19  -1   2   44.20    4.90
  19   1   2   41.30    4.30
  19  -1  -2   49.10    4.90
  19   1   2   37.80    4.90
  19  -1   3    2.00    3.00
  19   1  -3    4.80    2.40
 -19   1   3    5.80    2.50
  19  -1   3    1.20    3.10
  19  -1  -3    6.50    2.40
  19   1   3    1.20    3.00
 -19  -1   3    2.10    2.40
  19   1   3   -1.60    2.90
  19  -1   4   -0.80    3.10
  19  -1   4   -1.20    3.00
 -19   1   4    1.80    2.00
 -19   1   4    2.00    1.70
 -19  -1   4    2.10    2.10
  19   1   4    0.10    3.10
  19  -1  -4    6.80    2.30
  19   1   4   -1.90    3.10
  20   1   0   -0.70    2.60
  20  -1   0   -3.20    2.20
 -20   1   0    5.90    2.60
 -20  -1   0    3.60    2.50
  20  -1   1   -4.10    2.50
 -20   1   1    2.50    2.20
  20  -1   1    1.10    1.50
  20   1  -1    3.40    2.70
  20  -1   1    0.30    2.00
 -20   1  -1    6.20    2.70
  20   1   1   -4.30    1.60
  20  -1  -1    2.50    2.50
 -20  -1   1    1.30    2.20
  20   1   1   -2.20    2.50
  20   1   1    2.40    1.40
  20  -1   2    6.70    3.50
  20  -1   2    5.40    2.80
  20   1  -2   11.60    3.10
 -20   1   2   11.80    3.30
 -20  -1   2   12.30    3.30
  20  -1  -2   10.90    3.00
  20   1   2    5.80    3.40
  20   1   2    5.60    2.90
 -20   1   3   62.99    4.50
  20  -1   3   45.20    5.40
  20   1  -3   58.79    5.10
 -20   1   3   64.09    5.30
  20  -1   3   52.49    6.00
  20   1   3   34.80    5.10
  20  -1  -3   61.19    5.00
  20   1   3   48.00    5.30
  21   1   0   25.30    4.20
  21  -1   0   19.10    3.90
  21   1  -1   14.20    3.70
 -21   1   1   15.60    3.30
  21  -1   1   11.60    5.80
  21  -1   1    9.10    2.30
  21  -1   1   12.00    2.00
  21   1   1   11.40    1.70
  21  -1  -1   12.10    3.30
  21   1   1    7.80    3.90
   0  -2   0  679.73   26.90
   0   2   0  650.83   26.50
   0   2   1    0.10    0.50
   0   2   1    0.50    0.80
   0   2  -1    0.70    0.80
   0  -2   1   -0.20    0.80
   0  -2  -1    0.10    0.90
   0  -2  -1    1.00    0.70
   0  -2  -1    0.40    0.50
   0  -2  -2 2531.75   72.09
   0   2  -2 2420.36   68.39
   0   2   2 2402.56   69.99
   0  -2   2 2315.47   67.99
   0   2   3    0.10    1.00
   0   2   3    0.20    0.60
   0   2  -3   -0.60    0.90
   0  -2  -3   -0.40    1.00
   0  -2  -4    2.50    1.40
   0   2   4    1.60    1.50
   0   2  -4    2.90    1.20
   0   2   4    1.90    1.10
   0   2   5    0.00    0.90
   0   2   5   -1.90    1.30
   0  -2   5    0.50    1.50
   0   2  -5    1.10    1.10
   0   2  -6   31.60    2.50
   0   2   6   31.70    3.20
   0   2   6   31.40    3.70
   0  -2   6   28.10    2.90
   0  -2  -7   -0.10    1.10
   0   2   7   -2.00    2.00
   0   2   7   -0.70    1.30
   0   2  -7    0.20    1.40
   0  -2   7    0.80    1.60
   0  -2   7   -2.00    1.70
   0   2   8    8.50    1.90
   0  -2   8   12.30    2.30
   0   2   8    5.90    2.40
   0  -2   8    8.90    2.50
   0   2  -8    8.30    2.00
   0  -2  -8   10.00    1.60
   0  -2   9   -2.40    1.50
   0  -2  -9    1.50    1.10
   0   2  -9    0.40    1.50
   0   2   9   -2.70    1.30
   0  -2   9    0.50    1.90
   0   2   9    1.10    2.30
   0   2 -10   20.10    2.40
   0   2  10   19.40    2.70
   0  -2 -10   19.20    1.70
   0   2  10   24.80    4.00
   0  -2  10   20.90    3.40
   0  -2 -10   20.10    1.80
   0  -2  10   15.60    2.90
  -1   2   0    0.00    0.50
  -1  -2   0    0.70    0.50
  -1  -2   0   -0.40    0.70
   1   2   0    0.90    0.50
   1   2   0    0.80    0.60
   1   2   0   -0.70    0.50
  -1   2   0   -0.80    0.60
  -1  -2   0   -0.20    0.50
   1  -2   0    0.50    0.60
   1  -2   0    0.00    0.50
   1  -2   1  615.54    9.80
   1   2  -2   14.70    1.40
  -1   2   2   15.50    1.30
  -1   2   2   17.00    0.70
  -1  -2  -2   13.90    1.50
  -1  -2  -2   13.20    1.20
   1   2   2   16.50    1.30
   1   2   2   15.50    1.80
  -1  -2   2   17.00    1.30
   1  -2  -2   15.70    1.00
   1  -2  -2   14.10    1.20
   1   2  -3  156.58    3.80
  -1  -2  -3  155.08    3.80
  -1  -2  -3  155.38    4.20
  -1   2   3  161.38    3.20
  -1   2   3  167.98    4.00
   1   2   3  157.08    4.40
   1   2   3  159.78    3.80
  -1  -2   3  163.48    3.70
  -1   2  -3  159.88    4.10
   1  -2  -3  158.08    3.60
   1  -2   4  858.41   15.00
  -1   2   4  863.41   14.40
  -1   2   4  873.51   13.40
   1   2  -4  837.92   13.90
  -1  -2  -4  856.61   14.60
  -1   2  -4  873.21   14.50
   1   2   4  870.61   14.10
  -1   2   5    3.60    1.00
   1   2  -5    2.80    1.10
  -1   2   5    3.80    1.60
   1  -2   5    1.20    1.50
  -1  -2   5    1.70    1.40
  -1   2  -5    3.00    1.40
   1   2   5    5.90    1.90
   1   2   5    3.90    1.20
  -1   2   6  111.69    3.70
   1   2  -6  112.79    3.90
  -1   2   6  112.69    4.60
   1  -2   6  113.29    4.90
  -1  -2   6  111.99    4.50
   1   2   6  114.79    4.20
   1  -2  -6  112.19    3.40
   1   2   6  120.39    5.20
  -1   2  -6  111.59    4.20
  -1   2   7  206.68    5.70
   1  -2   7  213.48    7.30
  -1   2   7  221.88    7.00
   1  -2   7  212.08    6.90
   1   2  -7  208.58    5.70
  -1   2  -7  208.48    6.20
  -1  -2   7  205.88    6.70
   1   2   7  215.18    6.20
   1  -2  -7  207.58    4.70
   1   2   7  223.28    7.50
  -1   2   8    5.00    2.40
   1  -2   8    3.10    2.40
   1   2  -8    4.20    1.60
   1  -2   8    4.00    1.90
  -1   2   8    5.30    1.60
  -1  -2  -8    3.30    1.50
   1   2   8    6.90    1.90
   1  -2  -8    5.20    1.20
  -1  -2   8    3.80    2.10
   1   2   8    8.10    2.90
  -1   2  -8    3.90    1.70
  -1  -2   8    2.00    1.70
  -1   2   9    8.70    1.90
   1   2  -9   13.40    2.00
   1  -2   9   10.60    2.40
  -1   2   9   13.40    3.00
   1  -2   9   15.00    3.20
  -1  -2  -9   12.10    2.00
  -1  -2   9   12.50    2.70
  -1  -2   9    8.10    2.00
   1   2   9   11.40    2.20
   1   2   9    7.90    3.10
  -1   2  -9   10.70    2.20
   1  -2  -9   10.20    1.10
   1  -2  10   14.70    3.10
   1   2 -10   12.80    1.70
   1  -2  10    9.80    2.60
  -1  -2 -10    8.50    1.70
  -1   2  10    9.60    3.00
  -1   2  10    5.70    1.80
   1   2  10   11.00    3.10
   1   2  10    7.60    2.20
  -1   2 -10   13.50    2.30
  -1  -2  10   11.10    2.70
  -1  -2  10    8.70    2.40
   2  -2   0  866.61   37.40
  -2   2   0  866.91   37.40
  -2  -2   0  829.92   31.50
  -2   2   1   12.50    1.20
  -2   2   1   11.10    1.10
  -2  -2  -1   15.10    1.50
   2   2  -1   16.40    1.40
  -2  -2  -1   13.70    1.50
   2  -2  -1   10.60    0.60
   2   2   1   13.60    1.40
  -2  -2   1   11.40    1.30
  -2   2  -1   13.50    1.50
  -2  -2   1   13.10    1.40
   2  -2  -1   12.80    1.20
   2  -2  -1   10.40    1.00
   2   2   1   12.00    1.40
  -2  -2  -2  742.13   12.20
   2   2  -2  730.03   11.50
  -2   2  -2  752.42   12.10
   2   2   2  734.93   12.20
   2  -2  -2  721.33   10.80
  -2  -2  -3   80.89    3.30
   2  -2   3   82.19    3.40
  -2  -2  -3   78.29    2.90
  -2   2   3   78.89    1.80
   2   2  -3   79.39    2.60
  -2   2   3   81.39    2.70
  -2  -2   3   82.19    2.40
   2   2   3   82.69    3.40
  -2   2  -3   75.89    3.00
   2  -2  -3   80.09    1.70
   2   2   3   85.29    3.00
  -2  -2  -4    4.20    1.70
   2  -2   4    4.10    1.80
  -2   2   4    4.70    1.50
  -2   2   4    4.80    0.90
   2   2  -4    6.10    1.40
  -2   2  -4    6.10    1.70
   2   2   4    7.70    1.50
   2   2   4    5.40    1.90
   2  -2  -4    6.40    0.80
   2  -2   5  471.05   10.40
   2  -2   5  456.05   10.00
  -2   2   5  471.15    9.30
   2   2  -5  455.05    8.50
  -2   2   5  470.25    8.20
  -2  -2  -5  482.15    9.90
   2   2   5  462.55    9.40
   2  -2  -5  462.45    7.20
  -2   2  -5  448.56    9.50
   2   2   5  485.25   10.50
   2  -2  -5  484.35    7.30
   2  -2   6  168.68    5.90
   2   2  -6  163.28    4.50
   2  -2   6  162.88    6.10
  -2   2   6  171.98    5.40
  -2   2   6  169.18    4.40
  -2   2  -6  177.68    5.50
  -2  -2   6  165.98    5.20
   2   2   6  171.28    5.40
   2  -2  -6  168.88    3.30
   2  -2  -6  163.98    3.30
   2   2   6  171.78    6.30
  -2   2   7   28.40    3.20
   2  -2   7   36.00    3.50
   2   2  -7   30.30    2.40
  -2   2   7   31.50    2.40
   2  -2   7   30.90    3.40
   2   2   7   34.40    3.20
  -2  -2   7   32.50    3.10
  -2   2  -7   33.00    3.10
   2  -2  -7   33.20    1.30
   2   2   7   31.20    3.70
   2  -2  -7   33.70    1.40
  -2   2   8    1.10    2.10
   2   2  -8    0.50    1.10
  -2  -2  -8    1.30    1.50
  -2   2   8    0.60    1.20
   2  -2   8    2.20    1.90
   2  -2   8    3.40    2.40
   2   2   8    1.20    2.60
   2   2   8   -0.70    1.60
  -2   2  -8    0.80    1.80
  -2  -2   8    2.30    1.90
  -2  -2  -9   26.20    2.80
  -2   2   9   22.60    2.50
   2   2  -9   24.30    2.00
   2  -2   9   16.40    2.90
   2  -2   9   26.40    3.70
  -2   2   9   26.30    3.50
   2   2   9   18.00    2.70
  -2   2  -9   22.60    2.90
  -2  -2   9   22.50    2.80
   2   2   9   20.90    3.80
  -2  -2   9   28.40    3.40
  -2   2  10    2.00    1.50
   2  -2  10    7.30    2.60
  -2  -2 -10    5.60    1.70
  -2   2  10    2.90    2.60
   2  -2  10    4.30    2.20
   2   2  10   -1.70    1.70
  -2   2 -10    5.60    1.90
  -2  -2  10    4.60    2.00
   2   2  10    5.40    3.00
   3   2   0    4.50    1.00
  -3   2   0    0.70    0.80
   3  -2   0   -0.30    0.70
   3   2   0   -0.10    0.90
  -3  -2   0    0.60    1.20
  -3  -2   0    1.00    0.90
   3  -2   1 3838.62  103.79
   3   2  -1 3765.82   73.69
  -3  -2  -1 3751.52   97.59
  -3   2   1 3840.42   91.19
   3  -2  -1 3870.21   91.99
   3   2   1 3837.52   98.69
  -3  -2   1 3862.71   74.89
  -3   2  -1 3889.41  103.39
  -3   2   2   11.40    1.10
   3  -2   2    8.20    1.30
  -3   2   2   10.30    0.50
  -3  -2  -2    8.60    1.20
  -3  -2  -2   11.30    1.60
   3  -2   2    9.00    1.50
  -3   2   2   10.10    0.80
   3   2   2    9.50    1.40
   3   2   2   11.10    1.70
  -3  -2   2    8.20    1.00
  -3   2   3   44.50    1.30
   3   2  -3   42.00    1.90
  -3   2   3   46.30    2.10
   3  -2   3   40.60    2.90
  -3  -2  -3   43.00    2.80
   3  -2   3   43.00    2.90
  -3  -2  -3   45.80    2.70
   3   2   3   52.89    2.80
  -3  -2   3   48.70    2.00
  -3   2  -3   47.00    2.70
   3   2   3   46.10    3.50
   3  -2   4    8.90    1.90
   3  -2   4    7.40    2.00
   3   2  -4    9.70    1.40
  -3  -2  -4    7.90    1.60
  -3   2   4   11.50    1.60
  -3  -2  -4    8.80    2.10
  -3  -2   4   10.80    1.20
  -3   2  -4   10.70    1.90
   3   2   4   11.30    2.30
   3   2   4   12.50    2.20
   3   2  -5  442.66    8.00
  -3   2   5  439.06    7.60
   3  -2   5  442.76   10.30
  -3   2   5  460.45    8.80
   3  -2   5  450.25   10.00
  -3  -2  -5  446.86    9.90
  -3   2  -5  465.55    9.70
   3   2   5  445.36    9.40
   3   2   5  458.25   10.40
   3  -2   6  212.38    7.00
  -3   2   6  206.98    5.80
   3  -2   6  215.38    6.80
  -3   2   6  202.98    4.70
   3   2   6  207.38    6.20
  -3   2  -6  193.18    6.10
  -3  -2   6  196.38    5.40
   3   2   6  202.78    7.00
   3  -2   7  115.29    5.40
   3  -2   7  112.09    5.80
  -3   2   7  113.39    4.80
  -3   2   7  117.89    3.70
   3   2   7  112.29    5.10
  -3  -2   7  114.59    4.50
   3   2   7  116.49    5.80
  -3   2  -7  113.79    5.00
   3   2  -8   79.29    3.60
  -3   2   8   83.79    4.60
   3  -2   8   81.99    5.50
   3  -2   8   93.19    5.30
   3   2   8   74.09    5.50
  -3  -2   8   79.59    4.20
  -3   2  -8   73.99    4.40
   3   2   8   89.79    4.70
  -3  -2  -9    6.90    2.10
   3  -2   9   12.10    3.00
  -3   2   9    7.50    2.50
  -3   2   9   10.10    1.70
   3  -2   9   13.10    2.80
   3   2   9    6.40    2.20
   3   2   9   10.20    3.30
  -3  -2   9   10.20    2.10
  -3  -2   9   10.20    2.40
  -3   2  -9    9.50    2.40
   3  -2  10    5.20    2.40
   3  -2  10    6.60    2.70
  -3   2  10    2.90    2.80
  -3  -2 -10    6.40    1.90
   3   2  10    3.90    2.20
  -3  -2  10    2.50    1.70
  -3   2 -10    6.40    2.10
  -3  -2  10    8.90    2.30
   3   2  10    6.40    3.20
   4   2   0 5276.37  119.09
  -4   2   0 5314.87  124.49
  -4  -2   0 5477.15  115.99
   4   2  -1 2710.43   61.79
   4  -2   1 2621.64   87.79
  -4  -2  -1 2707.73   83.29
  -4   2   1 2602.74   75.19
   4   2   1 2605.84   83.79
  -4  -2   1 2595.64   60.69
  -4   2  -1 2616.34   87.29
   4  -2  -1 2583.24   75.69
   4  -2   2  336.37    7.30
  -4   2   2  333.57    5.60
  -4   2   2  338.27    5.70
  -4  -2  -2  336.27    7.20
   4  -2   2  345.97    7.20
  -4  -2  -2  332.97    6.90
  -4   2   2  335.17    5.30
   4  -2  -2  334.97    5.40
  -4  -2   2  346.37    6.70
  -4  -2   2  340.77    6.30
   4   2   2  326.97    7.20
   4   2   2  333.37    6.90
  -4  -2  -3  230.58    6.30
   4  -2   3  246.38    6.60
  -4  -2  -3  244.08    6.10
  -4   2   3  242.88    4.00
  -4   2   3  247.68    4.80
   4  -2   3  242.88    6.40
   4   2   3  246.38    6.60
   4   2   3  255.07    6.20
  -4  -2   3  248.78    5.70
  -4  -2   3  239.88    5.00
   4  -2   4   -1.00    1.60
  -4  -2  -4   -0.60    1.30
  -4  -2  -4    0.40    1.60
  -4   2   4    0.80    0.60
  -4   2   4    0.70    1.10
   4  -2   4   -0.40    1.50
  -4  -2   4    1.50    0.80
   4   2   4    0.30    1.80
   4   2   4   -0.30    1.20
   4  -2   5  198.28    6.30
  -4   2   5  194.38    4.90
  -4  -2  -5  187.78    6.10
   4  -2   5  189.88    6.40
  -4   2  -5  183.78    5.80
   4   2   5  196.68    5.90
   4   2   5  206.88    6.80
   4  -2   6   63.69    4.30
   4  -2   6   70.09    4.40
  -4   2   6   64.09    2.40
   4   2   6   65.39    4.40
   4   2   6   69.69    4.10
  -4  -2   6   61.99    2.90
  -4   2  -6   63.99    3.80
   4  -2   7  163.28    6.80
   4  -2   7  162.48    6.50
  -4   2   7  166.78    4.20
  -4   2   7  168.08    5.60
   4   2   7  161.68    7.20
  -4  -2   7  159.38    5.10
  -4   2  -7  148.69    5.90
   4   2   7  158.48    6.00
  -4   2   8   51.59    2.60
   4  -2   8   49.70    4.40
   4  -2   8   59.09    4.80
  -4   2   8   49.40    3.80
   4   2   8   50.79    4.20
  -4  -2   8   55.59    3.50
  -4   2  -8   53.49    4.10
   4  -2   9   10.40    3.10
  -4  -2  -9    0.90    1.80
  -4   2   9    3.50    2.20
   4  -2   9    2.60    2.20
  -4  -2   9    4.60    1.80
   4   2   9    1.40    2.00
  -4  -2   9    5.00    1.70
   4   2   9    4.40    2.70
  -4   2  -9    5.10    2.10
  -4  -2 -10   10.00    2.20
  -4   2  10    4.30    1.20
   4  -2  10    0.90    2.30
   4  -2  10    2.20    2.70
  -4   2  10    2.40    2.60
  -4  -2  10    4.10    1.60
   4   2  10    0.50    2.10
  -4  -2  10    5.30    2.00
  -4   2 -10    7.00    2.30
   4   2  10    5.90    3.20
  -5  -2   0   -0.10    1.00
  -5  -2   0    0.80    1.00
  -5   2   0   -0.60    0.80
   5  -2   0    0.20    0.90
   5   2   0    0.60    1.00
   5   2   0    0.40    0.80
   5  -2   0   -0.60    0.80
   5  -2   1   45.70    2.50
   5  -2   1   49.00    2.50
  -5   2   1   47.00    1.90
  -5  -2  -1   44.20    2.40
  -5  -2  -1   49.99    2.50
   5   2   1   49.90    2.60
   5   2   1   48.70    2.60
   5  -2  -1   48.40    1.60
  -5   2  -1   46.20    2.40
  -5  -2   1   48.40    2.40
  -5  -2   1   47.70    1.60
   5  -2  -1   45.30    1.70
   5  -2  -1   48.60    1.90
  -5   2   2  157.98    3.40
  -5  -2  -2  143.09    4.70
   5  -2   2  143.29    5.40
  -5  -2  -2  156.88    4.70
  -5   2   2  149.09    3.20
  -5   2   2  157.18    3.40
   5  -2   2  148.49    4.80
   5   2   2  151.38    4.80
   5   2   2  159.18    4.70
   5  -2  -2  159.68    3.30
  -5  -2   2  154.58    4.20
  -5   2   3   52.99    1.60
  -5  -2  -3   52.89    3.50
   5  -2   3   53.19    3.60
   5  -2   3   51.59    3.50
  -5   2   3   56.79    2.10
  -5  -2  -3   50.49    3.30
  -5   2   3   56.79    1.80
   5   2   3   56.99    3.60
  -5  -2   3   55.69    3.00
   5   2   3   60.99    3.50
  -5  -2  -4    5.00    1.60
  -5   2   4    4.30    0.70
  -5  -2  -4    4.00    1.80
  -5   2   4    4.50    1.10
   5  -2   4    3.70    1.70
   5  -2   4    0.90    1.70
   5   2   4    4.20    1.70
   5   2   4    2.20    1.90
  -5  -2   4    4.30    0.90
  -5  -2   4    5.00    1.40
  -5   2   5   30.00    2.10
   5  -2   5   25.80    3.00
  -5   2   5   27.70    1.40
   5  -2   5   29.60    3.20
  -5  -2  -5   27.70    3.00
   5   2   5   27.20    3.00
   5   2   5   26.40    3.20
  -5  -2   5   26.90    1.30
  -5   2   6   53.99    3.20
   5  -2   6   46.20    4.00
   5  -2   6   51.49    4.10
  -5   2   6   51.69    3.00
  -5  -2  -6   49.99    4.40
  -5   2   6   51.89    2.00
  -5   2  -6   53.69    3.80
   5   2   6   57.29    4.00
   5   2   6   51.59    4.30
   5  -2   7    3.70    2.80
  -5   2   7    3.40    1.00
  -5   2   7    2.90    1.80
  -5   2   7    4.60    1.10
   5  -2   7    6.80    2.30
   5   2   7    3.20    2.60
  -5   2  -7    4.00    2.20
   5   2   7    4.90    2.10
  -5  -2   7    3.30    1.40
  -5   2   8   14.10    1.60
   5  -2   8   16.50    3.10
   5  -2   8   22.20    3.70
  -5   2   8   17.80    1.70
  -5   2   8   20.20    2.80
   5   2   8   18.40    3.70
  -5   2  -8   22.30    3.30
  -5  -2   8   18.80    2.40
   5   2   8   16.70    2.90
  -5  -2  -9    1.40    1.80
   5  -2   9    1.80    2.30
   5  -2   9    2.20    2.70
  -5   2   9    3.00    2.10
  -5   2   9   -0.10    0.90
  -5   2   9    1.40    0.90
  -5  -2   9    3.20    1.70
   5   2   9    1.90    2.70
   5   2   9   -2.00    1.80
  -5   2  -9    3.60    1.90
  -5   2  10   -1.40    0.90
   5  -2  10    4.70    3.00
  -5   2  10    0.30    2.20
  -5   2  10    2.00    1.00
  -5  -2 -10    4.80    1.90
   5  -2  10   -0.90    2.20
   5   2  10    4.30    3.20
  -5  -2  10    4.10    1.90
   5   2  10   -2.00    2.00
  -5  -2  10    0.40    1.40
  -5   2 -10    6.20    2.20
   6  -2   0   69.59    2.90
   6   2   0   71.39    2.60
   6  -2   0   66.19    2.80
  -6   2   0   67.39    2.80
   6   2   0   69.09    3.10
  -6  -2   0   69.19    2.80
  -6  -2   0   75.69    3.30
  -6  -2  -1 2116.49   81.79
  -6   2   1 2153.28   74.29
   6   2  -1 2179.48   65.39
   6  -2   1 2222.98   89.19
   6  -2  -1 2116.29   76.89
  -6   2  -1 2085.09   85.09
   6   2   1 2187.68   85.49
  -6  -2   1 2089.49   62.89
  -6  -2  -2   11.20    2.30
   6  -2   2    9.20    2.20
   6  -2   2   14.30    2.20
   6   2  -2   11.60    1.80
  -6   2   2   12.10    1.40
  -6   2   2   10.70    1.30
  -6  -2  -2   10.60    2.00
  -6  -2   2   14.20    0.70
   6   2   2   17.30    2.20
   6  -2  -2   12.30    1.30
  -6  -2   2   13.80    1.90
   6   2   2   14.40    2.40
  -6   2   3  304.07    5.40
  -6  -2  -3  278.27    7.50
   6  -2   3  299.17    7.60
  -6  -2  -3  289.87    7.30
  -6   2   3  287.87    5.20
  -6   2   3  290.47    5.30
   6  -2   3  293.17    7.80
   6   2   3  281.37    7.60
   6   2   3  289.07    7.40
  -6  -2   3  294.07    6.60
  -6  -2   3  289.07    6.10
  -6   2   4   24.60    1.30
   6  -2   4   19.90    2.80
  -6   2   4   21.80    1.60
   6  -2   4   26.00    2.80
  -6  -2  -4   18.10    2.30
  -6  -2  -4   19.10    2.70
   6   2   4   28.90    2.80
  -6  -2   4   22.80    2.30
   6   2   4   20.40    2.80
  -6  -2   4   21.90    1.60
  -6   2   5   44.00    2.30
   6  -2   5   44.80    3.70
   6  -2   5   42.80    4.00
  -6   2   5   42.10    1.70
  -6  -2  -5   41.30    3.40
  -6  -2  -5   39.10    3.50
   6   2   5   44.60    3.60
  -6  -2   5   41.60    1.60
  -6  -2   5   45.60    2.90
   6   2   5   33.00    3.50
  -6  -2  -6  186.28    7.30
   6  -2   6  183.38    7.30
  -6   2   6  182.28    5.00
   6  -2   6  189.78    7.00
  -6   2   6  189.78    3.90
  -6   2  -6  178.28    6.60
   6   2   6  185.78    7.30
  -6  -2   6  190.48    5.80
   6   2   6  186.68    6.70
  -6   2   7   16.40    1.40
   6  -2   7   17.80    3.20
  -6   2   7   18.70    2.40
   6  -2   7   16.10    3.30
  -6  -2   7   15.60    1.80
   6   2   7   17.80    3.50
  -6   2  -7   17.20    3.00
   6   2   7   17.00    2.90
  -6  -2   7   16.50    2.20
  -6   2   8    3.90    0.90
   6  -2   8    5.20    2.80
  -6   2   8    2.50    1.90
   6  -2   8    3.40    3.00
   6   2   8    1.90    2.90
  -6  -2   8    1.90    1.40
  -6   2  -8    5.60    2.40
   6   2   8    2.40    2.20
  -6  -2   8    2.60    1.70
  -6   2   9   61.89    2.10
   6  -2   9   67.89    5.80
  -6   2   9   68.79    4.30
   6  -2   9   61.89    5.30
   6   2   9   73.69    6.30
  -6  -2   9   65.09    3.90
   6   2   9   71.09    5.20
  -6  -2   9   64.89    3.70
  -6   2  -9   67.59    4.90
   6  -2  10   -3.90    2.10
  -6   2  10    0.10    2.20
   6  -2  10    4.40    2.60
  -6  -2  10    5.90    1.70
  -6  -2  10    1.80    1.30
   6   2  10   -0.50    2.80
   6   2  10   -3.40    2.10
  -6  -2  10    4.10    1.80
   7  -2   0    0.90    1.50
  -7  -2   0   -1.90    1.50
  -7  -2   0    0.20    1.50
  -7   2   0   -1.80    1.30
   7   2   0    0.30    1.40
   7   2   0    1.90    1.60
   7  -2   0   -2.70    1.40
   7   2  -1  606.54   11.50
  -7  -2  -1  591.34   11.50
  -7  -2  -1  588.14   11.40
   7  -2   1  616.04   11.50
   7  -2   1  608.64   11.60
  -7   2   1  603.54   10.60
  -7  -2   1  611.14   11.30
   7  -2  -1  604.24    9.60
  -7  -2   1  581.54   10.10
   7   2   1  614.84   11.70
   7  -2  -1  618.04   10.70
  -7   2  -1  608.54   11.50
   7   2   1  609.64   11.30
   7  -2  -1  596.44    9.80
   7  -2   2  240.78    6.70
   7   2  -2  236.28    6.00
   7  -2   2  237.18    6.70
  -7   2   2  237.78    4.90
  -7   2   2  229.58    5.10
  -7  -2  -2  241.98    6.70
  -7  -2  -2  240.08    6.60
  -7  -2   2  239.28    4.30
   7   2   2  236.28    6.60
   7  -2  -2  237.78    5.20
  -7  -2   2  234.98    6.00
   7   2   2  245.78    6.70
  -7   2  -2  229.68    6.40
  -7   2   3    5.50    1.00
   7  -2   3    4.20    1.70
   7  -2   3    5.40    2.00
  -7   2   3    4.80    1.00
  -7   2   3    5.50    1.00
  -7  -2  -3    1.70    1.80
  -7  -2  -3    7.50    1.90
  -7  -2   3    6.70    1.30
   7   2   3    5.70    1.80
   7   2   3    3.10    2.00
   7  -2  -3    4.00    1.00
  -7  -2   3    4.80    1.50
  -7   2   4   14.30    1.40
  -7  -2  -4   12.80    2.20
   7  -2   4   12.90    2.40
   7  -2   4   10.10    2.40
  -7  -2  -4   13.70    2.50
  -7   2   4   13.30    0.70
  -7   2   4   15.20    1.30
  -7  -2   4   13.20    1.80
  -7  -2   4   14.70    1.60
   7   2   4   10.20    2.40
   7   2   4   13.70    2.30
   7  -2   5   78.29    4.80
  -7  -2  -5   69.99    4.50
  -7   2   5   72.59    2.30
  -7  -2  -5   74.59    4.20
  -7   2   5   72.49    2.70
   7  -2   5   77.89    4.60
  -7  -2   5   70.19    3.50
   7   2   5   73.69    4.70
  -7  -2   5   73.49    2.20
   7   2   5   71.29    4.50
  -7   2   6  285.77    6.40
   7  -2   6  295.87    9.50
  -7   2   6  283.17    5.30
  -7  -2  -6  286.47    9.20
   7  -2   6  287.07    9.00
   7   2   6  281.37    8.50
   7   2   6  285.37    9.30
  -7  -2   6  283.37    7.30
   7  -2   7    5.50    2.50
  -7   2   7    9.80    2.00
  -7   2   7    9.90    1.00
  -7   2   7    9.40    1.10
  -7  -2   7    9.10    1.40
   7   2   7    8.40    3.10
  -7  -2   7   10.40    2.00
   7   2   7    7.20    2.40
  -7   2  -7   10.30    2.70
  -7   2   8    0.20    1.80
   7  -2   8    0.40    2.20
  -7   2   8    1.10    0.70
  -7   2   8    1.40    0.60
   7  -2   8    4.10    2.70
  -7  -2   8    4.00    1.30
   7   2   8    2.00    2.80
  -7   2  -8    1.90    2.10
   7   2   8   -1.80    2.10
  -7  -2   8    2.00    1.60
   7  -2   9    8.00    3.00
   7  -2   9   -2.00    2.10
  -7   2   9    0.00    1.80
   7   2   9   -0.10    2.80
  -7  -2   9    3.60    1.50
  -7  -2   9    2.00    1.50
   7   2   9    2.40    2.40
  -7  -2 -10   18.50    3.30
   7  -2  10    8.10    3.10
  -7   2  10    9.40    2.70
  -7   2 -10   19.40    3.50
   7   2  10    6.40    3.00
  -7  -2  10   15.40    2.40
  -7  -2  10   11.30    1.90
  -7  -2  10   12.50    2.00
   8   2   0  500.45    9.10
  -8  -2   0  509.65    9.90
  -8  -2   0  521.55   10.50
   8  -2   0  508.45    9.70
   8  -2   0  524.75   10.20
  -8   2   0  511.45   10.10
   8   2   0  510.25   10.50
   8  -2   1 1907.21   29.20
  -8  -2  -1 1854.71   29.20
   8  -2  -1 1825.32   26.80
  -8  -2  -2    4.00    1.80
   8   2  -2    1.10    1.40
   8  -2   2   -1.50    1.60
  -8   2   2    1.70    1.10
   8  -2   2    2.10    1.80
  -8  -2  -2   -1.40    1.60
   8  -2  -2    1.30    1.10
  -8  -2   2    2.60    1.50
   8   2   2    0.60    1.60
  -8  -2   2    0.20    0.90
  -8   2  -2   -1.40    1.40
   8   2   2   -1.10    1.70
   8  -2   3    1.00    1.60
  -8  -2  -3    0.50    1.40
  -8   2   3   -0.10    0.80
   8  -2   3   -2.50    1.60
  -8   2   3    0.60    0.90
  -8   2   3   -0.30    0.80
  -8  -2  -3   -1.70    1.50
   8  -2  -3    0.00    0.90
  -8  -2   3    0.90    1.30
   8   2   3    2.80    1.80
   8   2   3   -0.40    1.70
  -8  -2   3    1.00    0.40
  -8   2   4    4.50    1.00
   8  -2   4    2.20    1.70
  -8   2   4    3.40    0.80
   8  -2   4    3.30    2.10
  -8  -2  -4    0.90    1.90
  -8   2   4    4.30    1.00
  -8  -2  -4    4.10    1.90
  -8  -2   4    3.80    1.20
  -8  -2   4    3.90    1.40
   8   2   4    3.40    2.10
   8   2   4    4.40    2.00
   8  -2   5    8.80    2.70
  -8  -2  -5   11.50    2.80
  -8  -2  -5   10.20    2.30
  -8   2   5   10.00    1.40
   8  -2   5    6.90    2.40
   8   2   5    9.30    2.50
  -8  -2   5    9.00    1.30
   8   2   5    8.20    2.90
  -8  -2   5    7.50    1.70
  -8   2   6    4.30    1.40
   8  -2   6    2.10    2.30
  -8  -2  -6    1.80    2.40
  -8   2   6    2.60    1.10
   8  -2   6   -0.70    2.40
   8   2   6    4.40    2.30
  -8  -2   6    1.90    1.50
   8   2   6    3.50    2.60
  -8   2   7    7.10    0.90
  -8   2   7    8.20    2.30
   8  -2   7    8.30    3.20
  -8   2  -7    7.30    2.60
   8   2   7    8.30    2.70
   8   2   7    8.10    3.00
  -8  -2   7    6.70    1.80
  -8  -2   7    6.50    1.10
  -8   2   8    1.60    1.70
   8  -2   8    2.10    2.60
   8  -2   8    0.50    2.40
   8   2   8    0.70    2.70
  -8  -2   8    2.90    1.60
   8   2   8    1.50    2.30
  -8  -2   8    2.80    1.20
  -8   2   9   39.30    3.50
   8  -2   9   36.80    4.60
   8  -2   9   50.89    5.40
  -8  -2   9   44.10    3.30
   8   2   9   36.10    4.40
  -8   2  -9   39.60    4.50
   8   2   9   45.30    5.30
  -8  -2   9   44.80    2.90
   8  -2  10   -1.20    2.30
   8  -2  10    1.80    2.70
  -8  -2 -10    5.10    2.00
  -8   2  10   -4.50    1.80
   8   2  10   -0.80    3.00
  -8  -2  10   -0.70    1.30
  -8   2 -10    7.10    4.00
  -8  -2  10    2.00    1.70
   8   2  10   -3.90    2.50
   9   2   0    1.10    1.30
   9   2   0    0.40    1.60
   9  -2   0    0.30    1.40
  -9  -2   0    1.30    1.50
   9  -2   0    0.30    1.40
  -9  -2   0   -0.50    1.50
  -9   2   0   -1.30    1.30
   9   2  -1   81.19    3.90
  -9   2   1   80.39    3.50
  -9  -2  -1   79.49    4.10
   9  -2   1   79.19    3.70
   9  -2   1   82.79    4.00
  -9  -2  -1   71.19    3.90
   9  -2  -1   77.79    2.60
   9   2   1   84.09    3.80
  -9  -2   1   79.59    3.30
  -9   2  -1   76.89    3.80
   9  -2  -1   81.49    3.60
  -9  -2   1   84.09    3.90
   9   2   1   79.19    4.10
  -9  -2  -2    3.60    1.80
   9  -2   2    1.90    1.70
  -9  -2  -2    3.10    1.80
   9  -2   2    3.00    1.70
  -9   2   2    2.80    1.20
   9   2  -2    4.00    1.50
   9  -2  -2    1.70    1.20
  -9   2  -2    4.20    1.60
  -9  -2   2    2.70    1.10
  -9  -2   2    3.40    1.50
   9   2   2    3.50    1.80
   9   2   2    3.20    1.80
   9  -2   3  189.58    6.60
  -9   2   3  191.18    4.80
  -9   2   3  186.08    4.40
  -9  -2  -3  188.28    6.40
   9  -2   3  193.78    6.60
  -9  -2  -3  184.28    6.70
  -9  -2   3  185.78    3.70
   9   2   3  194.68    6.60
   9  -2  -3  186.88    4.80
  -9  -2   3  187.38    5.60
   9   2   3  186.68    6.40
  -9  -2  -4    0.70    2.00
  -9   2   4   -0.20    0.90
   9  -2   4   -1.90    1.80
  -9  -2  -4   -0.90    1.60
  -9   2   4    0.70    0.90
   9  -2   4    0.20    1.80
  -9  -2   4   -0.50    1.10
   9   2   4   -0.20    1.90
   9   2   4   -1.80    2.00
  -9  -2   4   -0.90    1.40
  -9   2   5    2.50    1.10
  -9  -2  -5    1.60    1.90
   9  -2   5    1.70    2.70
  -9   2   5    1.70    0.90
   9  -2   5    6.90    2.60
  -9  -2  -5    1.70    2.30
   9   2   5    0.40    2.50
  -9  -2   5   -0.20    1.50
   9   2   5    1.60    2.30
  -9  -2   5    1.90    1.10
  -9  -2  -6    0.30    2.40
   9  -2   6    1.00    2.30
   9  -2   6    1.40    2.50
  -9   2   6   -0.40    1.20
  -9  -2   6    0.80    1.50
   9   2   6   -0.20    2.30
   9   2   6   -2.80    2.60
  -9   2   7   94.39    2.40
   9  -2   7  105.29    6.40
   9  -2   7   96.79    6.00
   9   2   7   86.59    6.10
  -9   2  -7   94.59    5.70
   9   2   7   98.09    7.20
  -9  -2   7   92.69    2.60
  -9  -2   7   95.49    4.30
  -9   2   8    2.50    1.60
   9  -2   8    1.50    2.50
   9  -2   8    1.20    2.50
  -9   2  -8    4.20    2.50
   9   2   8    2.90    3.00
  -9  -2   8    2.20    1.50
   9   2   8   -1.30    2.20
  -9  -2   8    4.10    1.20
  -9   2   9    6.40    2.10
   9  -2   9    5.10    3.00
   9  -2   9    4.20    2.90
  -9  -2   9    6.70    1.50
  -9   2  -9    9.60    2.90
   9   2   9    4.30    2.80
   9   2   9    4.70    3.60
  -9  -2   9    5.70    1.70
 -10  -2   0   72.39    3.60
 -10   2   0   77.69    3.80
  10  -2   0   76.59    3.90
 -10  -2   0   77.29    3.90
  10   2   0   78.89    3.10
  10   2   0   77.59    4.10
  10  -2   0   74.09    3.30
 -10   2   1  321.97    7.60
  10   2  -1  329.17    8.10
  10  -2   1  344.87    8.20
 -10  -2  -1  308.27    8.30
  10  -2   1  319.17    8.20
 -10  -2  -1  321.27    8.20
  10   2   1  322.87    8.40
  10  -2  -1  319.37    7.60
 -10   2  -1  315.77    8.20
  10   2   1  313.77    7.70
 -10  -2   1  322.37    8.10
  10  -2  -1  319.67    6.10
 -10  -2   1  318.47    7.20
  10  -2   2   31.70    3.40
 -10  -2  -2   26.20    3.00
 -10   2   2   29.00    2.50
  10  -2   2   26.40    3.00
  10   2  -2   30.10    3.00
 -10  -2  -2   33.10    3.20
  10  -2  -2   31.60    2.60
  10   2   2   32.80    3.40
  10   2   2   34.60    3.40
 -10   2  -2   28.90    3.00
 -10  -2   2   32.70    2.90
 -10  -2   2   30.50    2.20
  10  -2   3   27.30    3.40
 -10  -2  -3   29.60    3.40
  10  -2   3   31.70    3.50
 -10  -2  -3   23.30    2.90
 -10   2   3   28.10    2.30
  10   2  -3   30.30    3.00
 -10  -2   3   30.30    2.90
  10  -2  -3   24.20    2.30
  10   2   3   31.00    3.60
  10   2   3   26.90    3.30
 -10   2   4  157.98    4.50
 -10   2   4  164.88    4.20
  10  -2   4  167.08    6.70
 -10  -2  -4  154.78    6.70
  10  -2   4  162.38    6.80
 -10  -2  -4  164.78    6.60
 -10   2   4  163.48    4.20
 -10  -2   4  164.78    4.90
 -10  -2   4  166.88    3.20
  10   2   4  176.68    6.90
  10   2   4  162.38    6.70
 -10  -2   4  170.58    5.60
 -10   2   5   28.90    2.00
 -10  -2  -5   25.80    3.30
 -10  -2  -5   28.20    4.00
  10  -2   5   28.50    4.00
  10  -2   5   27.80    3.70
 -10   2   5   28.20    2.10
  10   2   5   27.90    3.70
 -10  -2   5   25.50    2.10
 -10  -2   5   28.20    3.10
  10   2   5   25.10    3.90
 -10   2   6  401.86    7.30
  10  -2   6  403.36   12.00
 -10  -2  -6  377.56   12.10
  10  -2   6  384.76   12.10
 -10   2   6  401.06    7.80
  10   2   6  416.66   11.50
 -10  -2   6  404.26    9.30
  10   2   6  393.06   11.90
  10  -2   7  147.09    7.40
 -10   2   7  141.59    3.30
  10  -2   7  139.89    7.40
 -10  -2   7  136.19    2.90
  10   2   7  150.88    7.30
 -10  -2   7  138.69    5.20
  10   2   7  124.99    7.20
 -10   2   8    3.00    1.60
  10  -2   8    6.40    3.10
  10  -2   8    0.00    2.50
  10   2   8    2.30    3.00
 -10  -2   8    4.70    1.10
  10   2   8    5.20    2.80
 -10  -2   8    4.10    1.70
 -10   2  -8    3.70    2.70
  10  -2   9   41.60    5.10
 -10   2   9   33.70    3.10
  10   2   9   37.30    4.80
 -10  -2   9   33.50    3.10
 -10  -2   9   38.10    2.90
 -10   2  -9   41.70    4.80
 -11  -2   0   -0.20    1.50
 -11  -2   0   -0.60    1.50
 -11   2   0    1.20    1.50
  11  -2   0   -0.40    1.60
  11   2   0    0.30    1.20
  11  -2   0   -0.80    1.50
  11   2   0   -0.60    1.60
 -11  -2  -1   18.70    2.70
 -11  -2  -1   18.80    2.60
 -11   2   1   15.70    2.10
  11  -2   1   16.90    2.60
  11  -2   1   18.10    2.60
  11   2  -1   18.80    2.60
  11   2   1   17.70    2.40
  11  -2  -1   16.50    2.20
 -11  -2   1   17.40    2.20
  11  -2  -1   20.40    2.20
  11   2   1   19.60    2.90
 -11   2  -1   17.60    2.50
  11  -2  -1   15.50    1.70
 -11  -2   1   21.00    2.60
 -11  -2  -2    0.80    1.80
 -11  -2  -2   -3.10    1.60
  11  -2   2   -0.30    1.80
  11  -2   2    0.20    1.80
  11   2  -2    0.30    1.60
 -11   2   2    0.50    1.30
 -11  -2   2   -1.70    1.50
  11   2   2   -0.40    1.80
  11   2   2    1.80    1.90
 -11   2  -2   -0.70    1.60
  11  -2  -2    1.20    1.40
 -11  -2   2   -0.30    1.20
 -11  -2  -3   47.20    4.20
  11  -2   3   54.39    4.40
 -11  -2  -3   49.60    4.10
 -11   2   3   50.09    3.00
  11   2  -3   50.09    3.80
  11  -2   3   49.00    4.10
  11  -2  -3   47.40    3.10
  11   2   3   49.40    4.10
 -11  -2   3   46.40    3.50
 -11  -2   3   44.60    2.40
 -11   2  -3   52.09    4.10
  11   2   3   51.49    4.40
 -11   2   4    4.10    1.30
 -11  -2  -4    3.20    2.40
  11  -2   4    4.70    2.80
 -11   2   4    6.90    1.50
 -11  -2  -4    5.60    2.30
  11  -2   4    5.60    2.30
 -11  -2   4    5.70    1.10
  11   2   4    7.00    2.60
  11   2   4    4.00    2.60
 -11  -2   4    5.10    2.00
 -11  -2   4    5.40    1.70
 -11  -2  -5    3.90    2.30
 -11   2   5    5.20    0.90
 -11   2   5    3.70    1.20
 -11  -2  -5    6.90    2.80
  11  -2   5    4.40    2.50
 -11   2   5    5.00    1.30
  11  -2   5    4.60    2.80
 -11   2   5    3.60    0.90
 -11  -2   5    3.90    1.40
  11   2   5    1.80    2.60
 -11  -2   5    4.50    0.70
 -11  -2   5    3.30    1.80
  11   2   5    7.10    2.70
 -11   2   6   18.50    1.80
  11  -2   6   14.80    3.30
  11  -2   6   18.50    3.70
 -11   2   6   16.80    1.80
  11   2   6   14.90    3.30
 -11  -2   6   16.00    1.20
  11   2   6   14.40    3.90
 -11  -2   6   17.10    2.50
  11  -2   7    2.10    2.50
  11  -2   7    2.20    2.60
 -11   2  -7    3.30    2.50
  11   2   7    0.50    2.50
  11   2   7   -1.00    2.80
 -11  -2   7   -0.80    1.50
  11  -2   8    4.10    2.90
 -11   2   8   -1.50    1.20
  11  -2   8   -0.60    2.60
 -11   2  -8    0.10    2.20
  11   2   8    0.30    3.00
 -11  -2   8   -1.70    1.40
 -11  -2   8   -1.00    0.80
  11   2   8   -2.70    2.50
  11  -2   9   54.89    6.10
 -11   2   9   48.80    3.40
  11  -2   9   52.09    5.70
 -11  -2   9   49.60    2.60
 -11  -2   9   45.00    3.40
  11   2   9   54.19    6.60
  11   2   9   44.70    5.40
 -11   2  -9   54.29    5.30
 -12   2   0  285.47    8.00
  12   2   0  281.87    8.30
  12  -2   0  282.37    8.00
 -12  -2   0  282.27    8.20
 -12  -2   0  277.57    7.80
  12   2   0  277.17    6.40
  12  -2   0  281.47    7.00
 -12   2   1  236.48    6.90
  12   2  -1  233.28    7.30
 -12  -2  -1  240.48    7.90
  12  -2   1  223.78    6.90
  12  -2   1  241.18    7.70
 -12  -2  -1  242.18    7.70
  12   2   1  241.78    6.80
  12  -2  -1  243.98    7.10
 -12   2  -1  222.78    7.30
 -12  -2   1  229.08    6.60
 -12  -2   1  240.78    7.40
  12  -2  -1  230.58    5.00
  12   2   1  234.38    7.80
  12  -2   2   63.19    4.30
  12   2  -2   69.99    4.40
  12  -2   2   75.19    4.80
 -12   2   2   68.89    3.80
 -12  -2  -2   69.79    4.60
 -12  -2   2   68.09    3.50
  12   2   2   70.19    4.30
 -12   2  -2   66.29    4.40
  12  -2  -2   75.89    4.00
  12   2   2   71.49    4.80
 -12  -2   2   70.69    4.20
 -12  -2  -3    6.00    2.60
  12  -2   3   10.30    3.10
 -12   2   3    5.90    1.70
  12  -2   3    7.70    2.60
  12   2  -3    5.30    2.10
 -12  -2  -3    5.20    2.30
  12  -2  -3    6.90    1.80
 -12   2  -3    5.70    2.20
 -12  -2   3    6.40    2.00
  12   2   3    7.00    2.70
 -12  -2   3    6.30    1.60
  12   2   3    6.90    2.50
 -12  -2  -4   38.90    4.30
  12  -2   4   36.20    4.20
 -12   2   4   33.40    2.40
  12  -2   4   40.80    4.50
 -12   2   4   37.40    2.80
 -12  -2   4   37.40    2.90
 -12  -2   4   37.20    3.50
  12   2   4   34.40    4.10
 -12  -2   4   35.90    2.10
  12   2   4   40.80    4.80
 -12   2   5   10.70    1.70
 -12   2   5   10.40    1.50
  12  -2   5   13.70    3.30
  12  -2   5   13.90    3.30
 -12   2   5   13.50    1.50
  12   2   5   12.60    3.20
 -12  -2   5   11.50    1.30
 -12  -2   5   16.20    2.50
  12   2   5   12.30    3.40
 -12  -2   5   14.40    2.00
 -12   2   6    8.90    1.40
  12  -2   6    8.70    3.10
 -12   2   6   11.40    1.60
 -12  -2  -6   12.30    3.50
  12  -2   6    7.70    2.90
 -12  -2   6   10.10    2.20
 -12  -2   6    8.90    1.20
  12   2   6    5.40    2.90
  12   2   6   11.50    3.50
  12  -2   7   15.40    3.50
  12  -2   7   22.70    4.20
 -12   2   7   19.40    2.20
  12   2   7   22.50    4.30
  12   2   7   21.00    3.90
 -12   2  -7   23.00    4.60
 -12  -2   7   17.00    2.50
 -12   2   8   18.90    2.20
  12  -2   8   17.70    3.90
  12  -2   8   27.20    4.70
  12   2   8   16.00    3.90
 -12  -2   8   15.10    1.20
 -12   2  -8   26.60    4.30
  12   2   8   20.70    4.30
 -12  -2   8   17.00    2.50
  13  -2   0    1.80    1.80
 -13  -2   0   -1.60    1.80
  13   2   0   -0.50    2.00
  13  -2   0    1.00    1.40
 -13  -2   0    0.00    1.90
  13   2   0   -1.20    1.40
  13  -2   0   -0.20    1.90
 -13   2   0   -0.10    1.80
  13  -2   1    3.40    2.30
 -13   2   1    5.20    2.00
  13  -2   1    2.50    2.00
 -13  -2  -1    4.20    2.20
  13   2  -1    4.00    2.20
 -13  -2  -1    1.80    2.00
 -13  -2   1    4.00    2.10
  13   2   1    2.80    2.30
  13  -2  -1    4.50    1.20
 -13   2  -1    4.40    2.20
  13  -2  -1    3.40    2.00
 -13  -2   1    2.70    1.90
  13   2   1    4.60    2.10
 -13  -2  -2   23.10    3.50
 -13   2   2   19.00    2.50
  13   2  -2   19.40    2.90
 -13  -2  -2   16.50    3.00
  13  -2   2   17.00    3.20
  13  -2   2   15.10    3.10
  13  -2  -2   21.70    2.80
 -13  -2   2   18.50    2.70
 -13   2  -2   13.50    2.70
  13   2   2   20.50    3.40
  13   2   2   18.80    3.00
 -13  -2   2   19.30    2.50
 -13  -2  -3   30.70    4.20
  13   2  -3   34.10    3.80
 -13   2   3   28.60    3.00
  13  -2   3   25.90    3.70
  13  -2   3   31.60    3.90
 -13  -2   3   25.70    3.10
  13   2   3   27.40    3.70
  13  -2  -3   27.60    3.10
 -13  -2   3   30.10    2.60
 -13   2  -3   23.80    3.40
  13   2   3   24.80    3.80
 -13   2   4  205.68    5.70
 -13   2   4  214.88    6.10
  13  -2   4  218.48    8.50
  13  -2   4  205.88    8.50
  13   2   4  212.28    8.20
 -13  -2   4  210.48    7.00
  13   2   4  203.68    8.30
 -13  -2   4  197.08    5.20
  13  -2  -4  207.78    6.20
  13  -2   5   12.50    3.60
 -13   2   5    8.20    1.40
 -13  -2  -5    4.70    2.50
  13  -2   5    6.50    2.90
 -13   2   5    8.00    1.60
  13   2   5    8.70    3.30
  13   2   5    5.20    2.90
 -13  -2   5    9.20    1.30
 -13  -2   5    6.90    2.20
 -13  -2   5    4.70    1.70
 -13  -2  -6   11.90    3.50
  13  -2   6    2.70    2.80
 -13   2   6    4.60    1.30
  13  -2   6    4.70    2.80
  13   2   6    2.70    2.70
 -13  -2   6    2.60    1.90
  13   2   6    4.90    3.40
 -13  -2   6    4.10    1.10
  13  -2   7    3.00    2.80
  13  -2   7    9.50    3.70
 -13   2   7    4.20    1.30
 -13   2   7    4.50    1.00
  13   2   7    1.50    2.90
 -13   2  -7    6.80    3.10
  13   2   7    2.00    3.00
 -13  -2   7    2.30    1.70
  13  -2   8   -3.90    2.90
 -13   2   8    2.30    1.20
  13  -2   8    2.70    3.10
 -13  -2   8   -4.30    1.40
  13   2   8   -3.60    3.30
  13   2   8   -1.90    2.90
  14  -2   0   94.69    4.20
  14   2   0   88.69    3.60
 -14   2   0   90.79    5.20
  14   2   0   84.99    5.40
  14  -2   0   90.19    3.80
 -14  -2   0   93.29    5.40
  14  -2   0   98.69    5.50
 -14  -2   0   95.39    5.00
  14   2  -1  121.89    6.00
 -14  -2  -1  128.59    6.30
  14  -2   1  112.99    5.90
  14  -2   1  122.69    5.40
 -14  -2  -1  121.19    5.90
 -14   2   1  121.59    5.60
 -14  -2   1  119.49    5.30
 -14  -2   1  122.49    5.90
  14  -2  -1  118.39    3.00
  14   2   1  126.99    5.20
 -14   2  -1  111.79    5.80
  14  -2  -1  112.79    5.50
  14   2   1  115.39    6.10
  14   2  -2    0.50    2.00
 -14  -2  -2   -0.70    2.10
 -14  -2  -2    0.50    2.20
 -14   2   2   -0.50    1.70
  14  -2   2   -0.40    2.20
  14  -2   2   -2.00    2.30
 -14  -2   2    0.00    1.90
  14   2   2    0.70    2.40
 -14  -2   2   -1.00    1.60
  14   2   2    0.00    2.30
 -14   2  -2    1.90    2.10
  14  -2  -2   -0.60    1.80
 -14  -2  -3   29.40    4.30
 -14   2   3   22.90    2.80
  14  -2   3   18.20    5.20
  14  -2   3   18.30    3.40
  14   2  -3   17.80    2.90
 -14  -2   3   22.10    3.60
 -14   2  -3   22.50    3.40
  14   2   3   21.80    3.70
  14  -2  -3   17.80    2.60
  14   2   3   17.30    3.40
 -14  -2   3   23.20    2.60
  14  -2   4   78.19    6.00
 -14  -2  -4   82.69    6.00
 -14   2   4   68.09    3.50
  14  -2   4   81.19    5.70
 -14   2   4   74.99    4.00
 -14  -2   4   72.69    3.30
 -14  -2   4   66.49    7.40
  14  -2  -4   76.39    4.10
  14   2   4   80.79    5.90
  14  -2   5    3.50    2.80
 -14  -2  -5   12.40    3.40
 -14   2   5    3.30    1.50
  14  -2   5    5.20    2.90
 -14  -2  -5    4.70    2.60
 -14   2   5    3.50    1.30
  14   2   5    2.10    2.70
 -14  -2   5    5.80    1.30
  14   2   5    2.60    2.90
 -14  -2   5    6.00    2.40
 -14  -2   5    3.70    1.70
 -14   2   6    1.10    1.10
  14  -2   6    0.10    2.60
  14  -2   6    1.10    3.00
 -14  -2   6   -1.90    1.80
  14   2   6   -0.60    2.60
  14   2   6   -4.20    2.50
 -14  -2   6    2.60    1.10
 -14   2   7   27.10    1.80
  14  -2   7   22.30    4.20
  14  -2   7   27.90    4.90
 -14   2  -7   29.40    4.50
  14   2   7   26.50    4.60
  14   2   7   26.30    4.70
 -14  -2   7   22.60    3.30
  14  -2   8    7.90    3.60
  14  -2   8   15.60    4.10
  14   2   8   12.20    4.20
  14   2   8    7.30    3.60
 -14  -2   8    7.80    2.20
  15  -2   0    0.20    1.70
  15   2   0   -0.40    2.20
  15  -2   0   -0.60    1.40
 -15  -2   0    1.00    2.20
  15  -2   0    1.00    2.30
 -15  -2   0    2.00    2.30
 -15   2   0    2.10    2.10
  15   2   0    0.10    1.40
 -15   2   1   70.39    4.70
 -15  -2  -1   69.19    5.10
 -15  -2  -1   80.69    5.30
  15  -2   1   73.49    5.40
  15  -2   1   71.19    4.60
  15   2  -1   71.59    5.20
 -15  -2   1   76.79    4.70
  15  -2  -1   73.69    4.90
 -15  -2   1   78.99    5.20
  15   2   1   73.69    4.30
  15   2   1   75.69    5.50
 -15   2  -1   76.49    5.00
 -15   2   2   92.99    5.20
  15   2  -2  100.79    5.70
  15  -2   2  100.59    5.70
 -15  -2  -2   98.79    6.40
 -15  -2  -2   98.89    6.00
  15   2   2  107.49    5.60
 -15   2  -2  102.49    5.80
  15   2   2   93.79    6.20
  15  -2  -2   99.79    5.20
 -15  -2   2  109.19    5.00
 -15  -2   2  102.79    5.60
 -15   2   3   97.09    4.80
  15  -2   3   88.99    5.60
  15  -2   3   93.89    6.30
 -15  -2  -3   89.39    6.20
 -15  -2  -3   94.89    6.90
  15   2  -3   91.59    5.30
  15  -2  -3   95.89    4.90
 -15  -2   3   87.19    5.10
  15   2   3   87.69    5.50
 -15  -2   3   96.39    4.40
  15   2   3   84.59    6.00
 -15   2   4   45.10    3.20
  15  -2   4   44.50    5.10
  15  -2   4   44.50    5.20
 -15   2   4   46.20    3.60
 -15  -2  -4   42.50    5.80
 -15  -2  -4   51.29    5.50
 -15  -2   4   43.20    3.20
  15   2   4   48.00    5.20
  15   2   4   43.50    4.80
 -15  -2   4   42.10    4.00
  15  -2  -4   51.09    3.70
 -15  -2  -5   11.80    3.10
 -15   2   5    7.30    1.80
  15  -2   5    6.00    3.00
 -15   2   5   12.10    1.80
  15  -2   5    9.40    3.40
 -15  -2  -5   12.30    3.30
 -15  -2   5   11.60    1.70
  15   2   5    2.20    2.90
 -15  -2   5    9.20    2.10
 -15  -2   5    7.50    2.30
  15   2   5    5.30    3.40
  15  -2   6   14.80    3.90
  15  -2   6   16.20    4.20
 -15   2   6   21.10    2.30
  15   2   6   16.80    4.00
  15   2   6   16.50    4.10
 -15  -2   6   17.60    2.80
  15  -2   7   63.19    9.80
 -15   2   7   78.29    2.80
  15   2   7   90.29   10.30
 -15  -2   7   69.19    4.30
 -16  -2   0  376.26   10.90
  16   2   0  373.06   12.30
  16  -2   0  370.46    8.50
 -16   2   0  372.36   10.80
 -16  -2   0  378.86   11.10
  16   2   0  376.96    7.50
  16  -2   0  387.26    8.40
  16  -2   0  384.56   11.00
  16  -2   1   13.80    2.80
 -16  -2  -1   17.90    3.30
  16  -2   1   17.10    3.90
  16   2  -1   14.60    3.00
 -16   2   1   13.10    2.70
 -16  -2  -1   16.70    3.50
 -16   2  -1   16.00    3.00
  16   2   1   13.90    2.60
  16   2   1   19.10    3.60
  16  -2  -1   16.30    3.10
 -16  -2   1   18.70    3.10
 -16  -2   1   14.10    3.00
 -16  -2  -2   36.10    4.70
  16  -2   2   28.00    4.00
  16  -2   2   30.80    4.00
 -16   2   2   33.20    3.80
 -16  -2  -2   27.50    3.90
  16   2  -2   24.70    3.40
  16   2   2   25.70    4.00
 -16  -2   2   27.60    3.50
  16   2   2   30.90    3.90
 -16   2  -2   28.90    3.90
 -16  -2   2   35.60    4.00
  16  -2  -2   26.40    3.20
  16   2  -3    4.20    2.30
 -16   2   3    3.00    1.90
 -16  -2  -3    3.20    2.70
  16  -2   3    4.90    3.50
  16  -2   3    4.30    2.80
 -16  -2  -3    3.40    2.60
  16   2   3    1.20    2.60
  16   2   3    1.30    2.70
 -16  -2   3    6.30    2.10
  16  -2  -3    4.30    2.10
 -16  -2   3    3.50    2.20
 -16   2   4    1.80    1.50
  16  -2   4   -1.20    2.50
 -16  -2  -4    4.80    3.60
 -16   2   4    0.10    1.50
  16  -2   4   -0.60    2.50
 -16  -2  -4    0.10    2.30
 -16  -2   4    0.80    1.40
  16   2   4    0.60    2.80
  16  -2  -4    0.80    1.70
  16   2   4   -0.60    2.60
 -16  -2   4    1.00    2.00
 -16   2   5   17.10    2.30
 -16   2   5   14.70    2.00
 -16  -2  -5   19.80    4.00
  16  -2   5    8.90    3.50
  16  -2   5   22.60    4.30
 -16  -2  -5   20.20    3.70
 -16  -2   5   14.60    2.70
  16   2   5   20.90    4.50
 -16  -2   5   12.40    2.30
  16   2   5   18.50    3.90
 -16   2   6    4.80    1.40
  16  -2   6    4.20    3.10
  16  -2   6   -2.90    2.80
  16   2   6    1.10    3.10
  16   2   6   -1.30    2.90
 -16  -2   6    3.80    1.30
 -16  -2   6    0.30    1.80
  16  -2   7   15.00    4.20
  16  -2   7   19.00    4.60
  16   2   7   15.90    4.80
 -16  -2   7   17.90    2.80
  16   2   7   14.40    4.00
  17   2   0    0.90    1.20
 -17   2   0    3.10    2.30
  17  -2   0   -0.80    1.30
 -17  -2   0    0.30    2.20
  17  -2   0   -1.80    2.30
 -17  -2   0    8.20    2.90
  17  -2   0    0.80    1.70
  17   2   0    0.00    1.10
  17   2   0    0.10    2.30
  17  -2   1   39.20    4.60
  17   2  -1   29.30    3.80
 -17  -2  -1   51.09    5.40
  17  -2   1   34.10    3.80
 -17   2   1   37.00    4.20
 -17  -2  -1   37.20    4.40
 -17   2  -1   40.40    4.50
  17   2   1   31.50    4.20
 -17  -2   1   39.40    4.50
  17  -2  -1   27.30    3.60
  17   2   1   36.40    3.60
 -17  -2   1   43.40    4.60
  17   2  -2    7.30    2.60
  17  -2   2    4.00    2.70
  17  -2   2   10.00    2.90
 -17  -2  -2    5.40    2.70
 -17  -2  -2    9.60    3.10
 -17   2   2    4.70    2.10
 -17  -2   2    5.00    2.70
 -17  -2   2    9.50    2.40
  17   2   2    6.80    3.10
 -17   2  -2    7.10    2.60
  17  -2  -2    6.40    2.40
  17   2   2    2.60    2.50
 -17   2   3   31.20    3.50
  17  -2   3   43.00    4.90
 -17   2   3   40.40    3.90
 -17  -2  -3   36.40    4.60
  17  -2   3   37.60    4.70
 -17  -2   3   46.70    3.90
 -17  -2   3   37.20    4.10
  17  -2  -3   42.40    4.10
  17   2   3   36.60    4.90
 -17  -2  -4   31.30    4.30
  17  -2   4   33.20    4.60
  17  -2   4   31.10    4.70
 -17  -2  -4   33.00    4.90
 -17   2   4   24.40    3.00
 -17   2   4   28.50    3.20
 -17  -2   4   38.80    3.40
 -17  -2   4   23.20    3.30
  17   2   4   26.80    4.40
  17   2   4   24.50    4.50
  17  -2  -4   31.20    3.50
  17  -2   5    2.90    3.10
 -17   2   5    6.00    1.60
 -17   2   5    6.20    1.90
  17  -2   5    8.00    3.40
 -17  -2   5    6.30    2.10
  17   2   5    6.80    3.30
 -17  -2   5    2.90    2.10
  17   2   5    6.00    3.60
  17  -2   6   13.40    4.60
 -17   2   6   21.30    2.50
 -17   2   6   15.90    1.40
  17  -2   6    7.50    3.80
 -17  -2   6   13.40    1.70
  17   2   6   10.40    3.80
  17   2   6   16.10    4.60
 -17  -2   6    7.80    2.40
 -17  -2   6   14.50    2.00
  18   2   0   63.29    5.40
 -18  -2   0   80.49    6.10
  18  -2   0   71.59    3.30
  18  -2   0   67.19    5.50
 -18   2   0   74.29    5.50
 -18  -2   0   65.69    5.40
  18  -2   0   56.69    4.70
 -18   2   1   12.80    2.80
  18  -2   1   10.30    2.10
 -18  -2  -1   18.40    3.80
  18  -2   1   14.40    3.50
  18  -2   1    9.30    2.60
  18   2  -1    8.30    2.80
 -18   2  -1   12.70    3.00
 -18  -2   1   17.70    3.50
  18   2   1    6.10    2.20
 -18  -2   1   12.10    3.10
  18   2   1    5.90    2.90
  18  -2  -1   11.90    3.10
 -18   2   2   14.20    2.80
 -18  -2  -2    9.10    3.00
  18   2  -2    8.90    2.90
  18  -2   2   12.10    3.10
  18  -2   2    7.90    3.20
  18   2   2    6.70    2.80
 -18  -2   2   17.50    3.20
 -18  -2   2   15.00    3.20
  18   2   2    9.50    3.30
 -18   2  -2   14.40    3.30
  18   2  -3    2.40    2.40
  18  -2   3   -0.50    2.70
 -18  -2  -3    4.00    2.70
  18  -2   3    1.60    3.00
 -18   2   3    1.00    1.80
 -18   2   3    0.50    1.70
  18   2   3   -1.00    2.70
 -18  -2   3    6.30    2.10
 -18  -2   3   -0.10    2.20
  18   2   3   -1.20    2.70
  18  -2  -3    2.00    2.00
  18  -2   4   54.49    5.70
 -18   2   4   57.99    4.20
  18  -2   4   57.89    6.20
 -18   2   4   51.79    3.80
  18   2   4   45.70    5.50
 -18  -2   4   53.89    4.90
  18   2   4   49.50    5.60
  18  -2  -4   61.99    4.50
  18  -2   5   -1.20    3.10
 -18   2   5    8.50    1.80
  18  -2   5    6.80    3.70
 -18   2   5    5.80    1.80
  18   2   5    4.40    3.40
  18   2   5    4.50    3.70
 -18  -2   5    6.10    2.10
 -18  -2   5    3.60    2.30
 -19  -2   0    0.10    2.30
  19  -2   0   -2.50    2.20
 -19  -2   0    1.90    2.20
  19   2   0    0.60    2.50
 -19   2   0    0.80    2.10
  19  -2   0   -2.20    1.20
  19  -2   0   -1.10    1.10
  19   2  -1   18.80    3.60
  19  -2   1   17.90    4.00
 -19   2   1   20.90    3.50
  19  -2   1   16.50    2.80
  19  -2   1   25.30    3.00
 -19  -2  -1   37.80    8.10
 -19  -2  -1   20.80    4.00
  19  -2  -1   22.80    3.80
 -19   2  -1   24.30    3.80
  19   2   1   20.00    3.90
  19   2   1   17.80    2.60
 -19   2   2    4.20    2.30
  19   2  -2    5.10    2.60
  19  -2   2   -1.50    2.50
  19  -2   2   -5.10    2.60
 -19  -2  -2    1.20    3.30
  19   2   2    2.60    2.90
 -19  -2   2    2.60    2.60
  19  -2  -2    4.00    2.40
  19   2   2   -4.40    2.20
 -19   2   3   14.00    2.70
 -19   2   3   13.00    2.60
  19  -2   3   10.40    3.90
  19   2  -3   11.00    2.90
  19  -2   3   11.90    3.60
  19   2   3   10.00    3.40
  19  -2  -3   14.20    2.80
 -19  -2   3   15.50    3.20
  19   2   3    6.80    3.60
 -19   2   4    9.70    2.30
  19  -2   4    3.90    3.20
 -19   2   4   11.40    2.30
  19  -2   4    1.10    3.30
  19  -2  -4   12.80    2.50
  19   2   4    2.60    3.40
  19   2   4    6.30    3.50
 -19  -2   4   10.60    3.00
 -20  -2   0   -0.40    2.50
  20   2   0   -0.40    2.60
 -20   2   0    5.00    2.40
  20  -2   0    1.30    2.70
  20   2  -1    1.90    2.70
  20  -2   1    0.80    1.60
 -20   2   1    3.30    2.30
  20  -2   1    1.60    3.00
  20  -2   1   -1.50    2.00
  20   2   1   -2.60    1.60
 -20  -2   1   -1.00    2.50
  20   2   1    4.30    1.40
  20  -2  -1    4.40    2.70
  20   2   1    3.70    2.90
 -20   2   2   40.00    4.30
  20  -2   2   20.10    4.30
  20  -2   2   24.60    3.80
 -20   2   2   41.70    4.30
  20   2   2   26.70    3.70
  20  -2  -2   30.00    4.10
 -20  -2   2   27.40    4.20
 -20   2   3   62.89    4.40
  20  -2   3   50.59    5.90
  20   2  -3   63.99    5.40
  20  -2   3   51.99    5.30
 -20   2   3   63.79    4.90
  20   2   3   44.00    4.90
  20   2   3   54.09    6.40
 -20  -2   3   45.90    5.10
  21   2   0    0.30    3.00
  21  -2   0   -3.00    2.30
   0  -3   0   -0.10    1.00
   0   3   0    0.20    1.00
   0   3   0    0.10    0.70
   0  -3   0   -0.10    0.80
   0   3   1    2.60    1.00
   0   3  -1    0.10    1.10
   0  -3  -1    0.70    1.00
   0   3   1    0.00    0.90
   0   3   1   -0.10    0.60
   0  -3  -1   -0.10    0.60
   0  -3   1   -1.10    0.90
   0  -3  -1    0.70    1.00
   0   3  -2 1315.77   51.69
   0   3   2 1215.18   51.69
   0  -3  -2 1248.08   53.09
   0  -3   2 1238.38   61.79
   0  -3  -3   -1.20    1.10
   0   3   3    0.20    0.70
   0   3   3    0.40    1.50
   0  -3  -3   -0.50    0.60
   0   3  -3   -0.80    1.20
   0  -3   3   -0.60    0.90
   0   3   4  709.13   11.10
   0   3  -4  699.33   12.20
   0   3   4  637.74   13.30
   0  -3  -4  678.03   11.90
   0   3  -5   -0.10    1.20
   0   3   5   -2.30    1.50
   0  -3  -5   -1.20    1.10
   0   3   5    0.80    0.90
   0   3   6   71.29    4.20
   0   3  -6   70.69    3.50
   0  -3   6   66.29    3.80
   0   3   6   70.69    3.10
   0   3   7    0.30    2.20
   0   3   7    0.50    1.30
   0   3  -7    0.80    1.60
   0  -3   7    1.30    1.90
   0   3   8   49.80    4.40
   0  -3   8   51.49    4.00
   0   3   8   48.40    3.20
   0  -3   8   44.70    3.90
   0   3  -8   41.30    3.30
   0  -3  -8   49.60    2.60
   0   3   9   -2.30    1.30
   0  -3  -9    1.40    1.10
   0   3  -9    1.40    1.50
   0  -3  -9   -1.90    1.00
   0  -3   9   -0.70    1.80
   0  -3   9   -0.20    1.70
   0   3  10   -2.00    1.50
   0  -3 -10    0.50    0.90
   0   3 -10    3.10    1.60
   0  -3 -10    0.80    0.90
   0   3  10    0.60    2.50
   0  -3  10    2.30    2.10
   0  -3  10   -1.70    1.70
   1   3   0    2.90    1.20
  -1  -3   0    3.80    1.00
  -1   3   0    3.10    0.90
  -1  -3   0    3.50    1.00
   1  -3   0    1.60    1.00
   1   3   0    3.80    0.90
  -1  -3   0    2.10    1.20
  -1   3   0    2.50    1.20
   1  -3   0    2.40    0.90
  -1   3   1 9988.40  182.78
   1  -3   1 9999.00  192.28
   1   3  -1 9873.61  179.28
  -1  -3  -1 9959.30  187.28
  -1   3  -1 9900.31  190.48
   1  -3  -1 9947.91  183.48
   1   3   1 9694.83  184.28
   1  -3   2 1415.16   70.49
   1   3  -2 1497.65   77.79
  -1   3   2 1429.96   65.69
  -1  -3  -2 1355.56   57.49
   1  -3  -2 1464.65   55.59
   1   3   2 1462.65   58.99
  -1  -3   2 1429.86   51.69
  -1   3  -2 1427.26   58.79
  -1   3   3  157.88    3.10
  -1   3   3  157.38    4.30
   1   3  -3  166.08    4.40
  -1  -3  -3  155.08    4.40
   1  -3  -3  157.08    4.00
   1  -3  -3  165.08    3.60
   1   3   3  166.18    4.80
  -1   3  -3  154.48    4.40
  -1  -3   3  168.38    4.10
  -1   3   4  555.24    8.90
  -1   3   4  559.24   10.40
  -1  -3  -4  535.95   10.40
   1   3  -4  550.94   10.20
   1   3   4  573.54   11.00
   1  -3  -4  522.95    9.50
  -1   3  -4  549.25   10.50
   1   3   4  565.84    9.70
  -1  -3   4  549.85    9.80
   1  -3   5   19.70    2.50
  -1   3   5   16.90    2.30
  -1   3   5   16.80    1.60
   1   3  -5   14.60    1.80
  -1  -3  -5   15.20    2.00
   1   3   5   17.30    1.90
  -1   3  -5   15.00    2.00
   1   3   5   13.80    2.30
   1   3  -6    4.10    1.50
   1  -3   6    3.30    1.90
  -1   3   6    3.40    1.10
  -1   3   6    3.40    1.90
   1   3   6    3.90    1.40
   1   3   6    2.10    1.90
  -1  -3   6    3.20    1.70
  -1   3  -6    4.20    1.70
   1   3  -7  151.88    5.10
  -1   3   7  154.48    6.10
   1  -3   7  144.99    6.10
  -1   3   7  150.68    4.50
   1  -3  -7  144.59    3.80
   1   3   7  155.08    6.40
  -1  -3   7  153.28    5.80
  -1   3  -7  151.68    5.50
   1   3   7  150.08    5.10
  -1   3   8    3.90    2.40
   1  -3   8    2.70    2.00
   1   3  -8    1.20    1.60
   1  -3   8    2.60    2.10
  -1   3   8    2.40    1.30
  -1  -3  -8    2.20    1.40
   1  -3  -8    1.70    0.90
  -1  -3   8   -0.40    1.90
   1  -3  -8    0.70    1.00
   1   3   8    3.30    1.60
   1   3   8    0.80    2.50
  -1   3  -8    2.90    1.80
   1  -3   9    4.10    2.60
  -1   3   9   -1.20    1.20
   1  -3   9   -0.70    1.60
  -1  -3  -9   -0.60    1.20
   1   3  -9    0.80    1.50
  -1   3   9   -1.00    2.30
   1   3   9    0.70    2.60
   1   3   9   -0.10    1.50
  -1  -3   9    6.10    2.20
   1  -3  -9    0.70    0.80
  -1  -3   9    0.50    1.60
  -1   3  -9   -2.30    1.50
   1  -3  -9   -0.20    0.60
  -1   3  10    7.30    2.90
  -1   3  10    4.50    1.70
  -1  -3 -10    9.00    1.70
   1  -3  10    7.90    2.50
   1  -3  10    9.90    2.70
   1   3 -10   10.70    1.90
  -1  -3  10    9.70    2.60
  -1   3 -10   12.50    2.30
   1   3  10    3.30    2.00
   1   3  10    7.00    2.90
  -2   3   0    0.30    0.90
   2   3   0   -0.80    0.90
   2  -3   0   -0.70    1.00
  -2  -3   0   -0.50    1.00
  -2  -3   0    1.10    1.10
  -2  -3   0    1.40    1.00
   2  -3   0   -0.70    0.90
   2   3   0   -0.50    0.80
  -2   3   1  272.67    5.20
  -2  -3  -1  265.57    5.50
   2   3  -1  274.07    5.50
  -2   3   1  280.27    5.20
  -2  -3  -1  284.97    5.70
   2  -3   1  280.77    5.70
   2   3   1  275.97    5.60
  -2  -3   1  280.07    4.70
   2  -3  -1  283.47    5.20
   2  -3  -1  279.47    5.20
   2   3   1  273.17    5.30
  -2  -3   1  279.17    5.70
   2   3  -2  505.55    9.80
  -2   3   2  531.85    8.30
  -2  -3  -2  516.95    8.90
  -2  -3  -2  502.45    9.40
  -2   3   2  532.85    8.80
   2  -3   2  547.55    9.50
   2  -3  -2  534.65    8.50
   2  -3  -2  524.35    8.30
   2   3   2  522.35    8.90
  -2  -3   2  500.55    9.00
   2   3   2  521.85    9.50
  -2   3  -2  533.15    9.50
   2   3  -3  693.43   11.70
  -2   3   3  704.43   11.60
  -2  -3  -3  696.23   12.30
  -2  -3  -3  669.63   11.50
  -2   3   3  689.33    9.70
   2  -3  -3  666.93   10.80
  -2  -3   3  683.63   11.40
  -2   3  -3  727.63   12.40
   2   3   3  668.73   11.50
   2  -3  -3  685.33   10.50
   2   3   3  696.13   12.50
  -2   3   4    1.70    0.60
  -2   3   4    1.50    1.50
  -2  -3  -4    1.60    1.20
   2   3  -4    0.00    1.20
  -2  -3  -4   -0.10    1.40
   2   3   4    1.50    1.20
   2  -3  -4    0.70    0.80
  -2  -3   4    1.30    1.00
   2   3   4    2.80    1.80
  -2   3  -4    0.20    1.40
   2  -3  -4    1.30    1.00
  -2  -3  -5  104.39    4.30
   2  -3   5  103.69    4.40
  -2   3   5  105.39    2.70
  -2   3   5  106.69    4.10
   2   3  -5   99.29    3.60
   2  -3  -5  101.59    2.60
  -2   3  -5  101.09    4.10
   2   3   5  101.09    4.70
  -2   3   6   10.70    2.20
   2   3  -6   13.50    1.90
  -2  -3  -6   14.00    2.40
  -2   3   6   11.10    1.30
   2  -3   6   11.20    2.30
  -2   3  -6   10.90    2.10
   2   3   6   15.20    2.10
   2  -3  -6   11.00    1.10
   2   3   6    9.40    2.60
   2  -3  -6    8.90    1.00
   2   3  -7   17.20    2.20
   2  -3   7   18.10    2.80
  -2   3   7   18.20    2.90
   2  -3   7   15.30    2.90
  -2   3   7   18.80    2.00
  -2  -3   7   19.10    2.60
  -2   3  -7   15.90    2.60
   2   3   7   24.00    3.60
   2  -3  -7   15.90    1.10
   2   3   7   21.90    2.60
   2  -3  -7   18.70    1.10
   2  -3   8   14.10    3.00
  -2   3   8   15.40    2.90
   2   3  -8   12.50    2.00
   2  -3   8   16.70    2.70
  -2   3   8   14.30    2.60
   2   3   8   14.00    2.30
  -2  -3   8   17.50    2.80
  -2   3  -8   15.50    2.70
   2   3   8   14.50    3.20
  -2   3   9    6.20    1.50
  -2   3   9    5.50    2.50
  -2  -3  -9    9.50    2.00
   2  -3   9    7.90    2.70
   2  -3   9    6.50    2.40
   2   3  -9    9.60    1.70
   2   3   9    8.40    2.80
  -2   3  -9    9.90    2.40
  -2  -3   9   10.10    2.30
  -2  -3   9   10.90    2.40
   2   3   9   10.30    2.30
  -2   3  10    5.50    2.80
   2  -3  10   13.80    2.90
  -2   3  10    2.10    1.40
  -2  -3 -10    8.30    1.80
   2   3 -10    6.60    1.30
   2  -3  10    5.20    2.40
   2   3  10    5.50    2.10
  -2   3 -10   12.60    2.70
   2   3  10    5.40    3.20
  -2  -3  10    9.20    2.40
   3  -3   0  968.40   48.00
  -3   3   0  963.60   47.50
  -3  -3   0  976.10   41.10
   3  -3   1 1540.35   65.39
   3   3  -1 1456.35   45.20
  -3   3   1 1407.66   56.49
  -3  -3  -1 1457.25   57.99
  -3  -3   1 1437.96   45.50
  -3   3  -1 1457.35   62.19
   3   3   1 1409.86   57.79
  -3  -3  -2  182.38    4.40
   3   3  -2  204.28    5.00
  -3   3   2  181.48    4.00
  -3  -3  -2  177.58    4.80
  -3   3   2  170.48    3.70
   3   3   2  187.38    4.50
  -3   3  -2  175.98    4.80
   3   3   2  178.38    4.80
   3  -3  -2  177.98    3.60
   3  -3  -2  175.48    3.50
  -3  -3  -3    1.80    1.30
   3   3  -3    2.70    1.30
  -3  -3  -3    0.90    1.70
  -3   3   3    4.00    1.40
   3  -3  -3    2.20    0.80
   3   3   3    3.90    1.50
  -3   3  -3    4.70    1.70
  -3  -3   3    2.20    1.20
   3  -3  -3    1.70    0.60
   3   3   3    4.40    2.00
  -3  -3  -4   27.90    3.00
  -3  -3  -4   30.40    2.50
  -3   3   4   29.80    0.90
  -3   3   4   31.50    2.40
   3  -3   4   21.30    2.70
   3   3  -4   27.80    2.10
   3  -3  -4   27.30    0.90
   3   3   4   30.00    2.60
  -3  -3   4   29.10    1.90
   3   3   4   33.20    3.40
  -3   3  -4   24.50    2.50
  -3  -3  -5   -0.70    1.40
   3   3  -5    0.00    1.00
  -3   3   5    0.40    0.50
  -3   3   5    0.40    1.30
   3  -3   5   -0.90    1.60
   3  -3   5   -1.30    1.30
   3   3   5    0.50    1.60
   3   3   5   -0.30    1.30
  -3   3  -5    0.30    1.40
   3  -3   6   11.70    2.60
  -3  -3  -6   16.30    2.70
  -3   3   6   14.70    2.30
   3   3  -6   11.10    1.70
  -3   3   6   13.00    1.30
   3  -3   6   11.30    2.30
   3   3   6   11.90    2.00
  -3   3  -6   14.40    2.50
   3   3   6   12.10    2.70
  -3   3   7  173.08    4.10
   3  -3   7  155.78    6.50
   3   3  -7  158.98    4.60
  -3   3   7  163.08    5.90
   3  -3   7  161.38    6.70
   3   3   7  176.18    6.00
  -3  -3   7  165.28    5.50
  -3   3  -7  162.98    6.10
   3   3   7  158.48    6.80
   3   3  -8   12.80    1.70
   3  -3   8   15.50    2.80
  -3   3   8   11.80    2.70
  -3   3   8   11.70    1.40
   3  -3   8   12.80    3.30
  -3   3  -8   14.80    2.70
  -3  -3   8   12.80    2.40
   3   3   8   12.70    3.20
   3   3   8    9.80    2.20
  -3  -3  -9   -0.50    1.50
   3  -3   9    4.30    2.30
   3  -3   9    1.40    2.00
  -3   3   9   -0.80    1.00
  -3   3   9    2.80    2.30
  -3  -3   9    3.30    1.90
   3   3   9   -1.50    1.70
   3   3   9    3.80    2.80
  -3   3  -9    0.60    3.50
  -3  -3 -10   19.50    2.70
  -3   3  10   14.40    3.20
   3  -3  10   17.20    3.20
   3  -3  10   22.90    3.90
   3   3  10   13.80    2.70
  -3   3 -10   26.10    3.30
   3   3  10   17.80    4.00
  -3  -3  10   22.60    2.90
  -3  -3  10   19.60    2.90
   4   3   0    0.00    1.00
  -4   3   0   -0.80    0.80
   4  -3   0   -0.10    0.80
   4  -3   0    0.00    0.80
  -4  -3   0    0.60    0.90
   4   3   0    0.80    0.80
  -4  -3   0    0.70    1.10
   4  -3   1  490.65    8.90
  -4  -3  -1  500.15    9.00
  -4  -3  -1  495.35    9.00
   4   3  -1  479.15    8.90
  -4   3   1  481.75    9.10
  -4   3   1  485.85    8.30
  -4   3  -1  475.65    9.10
  -4  -3   1  481.15    7.70
  -4  -3   1  496.25    8.90
   4  -3  -1  494.55    8.10
   4  -3  -1  489.25    7.80
   4   3   1  493.05    9.00
   4   3   1  489.95    8.90
   4  -3   2   38.40    2.50
  -4   3   2   34.20    1.70
  -4  -3  -2   42.60    2.50
  -4   3   2   36.10    1.90
  -4  -3  -2   36.00    2.60
  -4  -3   2   34.00    2.30
  -4   3  -2   35.00    2.50
   4  -3  -2   37.10    1.10
   4   3   2   39.10    2.50
  -4  -3   2   38.80    2.30
   4   3   2   38.80    2.70
   4  -3  -2   36.90    1.50
  -4  -3  -3   -0.40    1.80
   4  -3   3    0.10    1.60
  -4  -3  -3    2.30    1.60
  -4   3   3    3.70    1.30
   4  -3   3    0.40    1.90
  -4   3   3    0.80    0.70
   4   3   3    5.40    1.70
  -4  -3   3    1.50    1.20
   4   3   3    2.40    2.00
  -4   3  -3    1.70    1.70
  -4  -3  -4   25.50    2.90
  -4   3   4   25.90    2.10
   4   3  -4   28.50    1.90
   4  -3   4   23.00    2.80
  -4  -3  -4   25.20    2.50
   4  -3   4   23.80    2.70
   4   3   4   27.50    2.70
   4   3   4   23.60    2.90
  -4   3  -4   27.80    2.70
  -4  -3   4   24.50    1.80
   4  -3   5  117.89    5.20
  -4   3   5  128.89    2.40
  -4  -3  -5  130.29    4.70
  -4   3   5  123.39    2.40
  -4   3   5  131.69    4.20
  -4  -3  -5  125.79    5.10
   4   3  -5  132.59    3.60
   4  -3   5  126.49    5.10
  -4   3  -5  131.89    5.00
   4   3   5  129.59    5.60
  -4  -3   5  130.39    3.50
   4   3   5  127.59    4.70
  -4  -3  -6   28.60    3.40
  -4   3   6   24.70    1.30
   4  -3   6   21.40    3.30
   4  -3   6   21.90    2.90
  -4   3   6   21.40    1.30
   4   3  -6   26.70    1.90
  -4   3   6   22.40    2.50
   4   3   6   27.70    3.70
   4   3   6   31.30    3.20
  -4   3  -6   24.60    2.90
   4  -3   7  101.29    5.60
  -4   3   7  110.09    2.90
   4  -3   7  106.39    5.90
  -4   3   7  112.49    4.90
   4   3  -7  113.09    3.30
   4   3   7  112.99    5.10
   4   3   7  107.39    5.90
  -4   3  -7  106.29    5.20
  -4  -3   7  114.39    4.30
  -4   3   8   67.09    4.40
  -4   3   8   64.09    2.40
   4  -3   8   68.99    5.10
   4  -3   8   65.39    5.70
  -4   3  -8   78.59    9.00
  -4  -3   8   73.69    3.90
   4   3   8   70.49    4.60
   4   3   8   68.49    5.20
  -4   3   9   38.40    4.00
   4  -3   9   37.60    4.30
  -4   3   9   39.50    2.00
   4  -3   9   34.50    4.00
  -4   3   9   34.10    1.90
  -4   3  -9   35.30    3.90
   4   3   9   33.60    3.90
   4   3   9   41.60    5.10
  -4  -3   9   41.70    3.30
  -4   3  10   13.60    1.70
   4  -3  10   17.90    3.80
   4  -3  10   11.80    3.10
  -4   3  10   12.00    1.30
  -4  -3 -10   20.50    2.80
  -4   3  10   12.80    3.50
  -4  -3  10   16.80    2.60
   4   3  10   20.80    4.30
  -4   3 -10   17.40    3.00
   5  -3   0  892.21   14.60
  -5   3   0  899.91   14.60
  -5  -3   0  891.41   14.20
   5   3   0  901.91   13.80
  -5  -3   0  872.41   14.60
   5  -3   0  897.81   14.20
   5   3   0  877.01   14.70
   5  -3   1  644.54   11.40
   5   3  -1  642.04   11.30
  -5  -3  -1  654.23   11.40
  -5  -3  -1  631.14   11.30
  -5   3   1  647.24   10.60
  -5   3   1  604.44   10.10
  -5   3   1  639.14   10.70
   5  -3   1  637.94   11.60
  -5  -3   1  630.84   11.20
   5   3   1  638.64   11.40
   5  -3  -1  625.74   10.20
   5  -3  -1  627.64   10.40
  -5   3  -1  632.64   11.50
   5   3   1  642.94   11.20
  -5  -3   1  629.84   10.00
  -5   3   2  562.74    9.20
  -5  -3  -2  555.64   10.80
  -5  -3  -2  539.55   10.40
   5  -3   2  542.15   10.80
  -5   3   2  557.74    9.20
  -5   3   2  544.15    8.50
   5  -3   2  533.95   10.80
  -5  -3   2  549.25    9.90
   5  -3  -2  544.95    8.50
  -5   3  -2  569.34   10.80
   5   3   2  539.15   11.60
   5  -3  -2  529.85    8.20
  -5  -3   2  548.55   10.20
   5  -3  -2  546.05    8.20
  -5   3   3   82.99    2.80
  -5   3   3   80.49    2.30
   5  -3   3   80.39    4.10
  -5   3   3   77.89    1.60
  -5  -3  -3   74.69    3.90
  -5  -3  -3   76.09    3.70
   5  -3   3   79.19    4.00
  -5  -3   3   83.39    3.70
   5   3   3   86.29    4.20
  -5  -3   3   76.69    3.20
  -5   3  -3   81.29    3.90
   5   3   3   79.29    3.90
  -5  -3  -4   70.49    3.60
   5  -3   4   68.99    4.00
  -5   3   4   68.49    2.70
  -5  -3  -4   64.49    3.80
   5  -3   4   70.39    3.90
  -5  -3   4   71.09    3.40
  -5   3  -4   62.89    3.60
   5   3   4   63.09    3.90
   5   3   4   67.99    3.70
  -5  -3   4   66.79    2.70
  -5  -3  -5   27.50    3.20
   5  -3   5   26.70    3.20
   5  -3   5   25.90    3.00
  -5  -3  -5   27.10    2.70
  -5   3   5   27.00    2.20
   5   3   5   26.60    3.30
  -5   3  -5   22.00    2.80
  -5  -3   5   25.30    1.70
   5   3   5   26.50    3.00
  -5  -3  -6    3.10    2.40
  -5   3   6    3.00    1.70
  -5   3   6    3.50    0.50
  -5   3   6    3.80    0.60
   5  -3   6    3.80    2.30
   5  -3   6    3.80    2.10
  -5   3  -6    3.90    2.10
   5   3   6    2.80    1.90
   5   3   6    4.10    2.50
  -5   3   7    0.90    1.80
  -5   3   7    3.10    0.70
   5  -3   7    2.20    2.50
   5  -3   7    3.60    2.20
  -5   3   7    3.20    0.60
  -5   3  -7    5.70    2.40
   5   3   7    5.40    2.10
  -5  -3   7    3.60    1.60
   5   3   7    0.50    2.80
  -5   3   8   42.30    1.50
  -5   3   8   42.90    1.50
   5  -3   8   50.79    5.40
  -5   3   8   41.70    3.70
   5  -3   8   49.80    5.00
   5   3   8   48.50    4.30
  -5  -3   8   45.70    3.10
  -5   3  -8   41.50    4.10
   5   3   8   44.70    4.80
   5  -3   9   12.50    3.00
   5  -3   9   13.00    3.30
  -5   3   9    8.70    2.70
  -5  -3   9   12.40    2.20
   5   3   9   12.70    2.80
  -5   3  -9   14.60    2.90
   5   3   9   14.20    3.60
  -5  -3 -10   35.00    3.50
   5  -3  10   34.70    4.40
   5  -3  10   30.60    4.60
  -5   3  10   34.90    4.80
   5   3  10   32.30    4.80
  -5  -3  10   38.90    3.40
   5   3  10   29.30    3.80
  -5  -3  10   37.80    3.40
  -6  -3   0    1.90    1.40
   6   3   0    0.80    1.50
   6   3   0    0.00    1.10
   6  -3   0   -2.30    1.30
  -6  -3   0    1.90    1.40
   6  -3   0    0.70    1.10
  -6   3   0    0.30    1.10
  -6   3   1    4.60    1.20
  -6  -3  -1    5.90    1.70
   6  -3   1    0.70    1.60
   6  -3   1    5.90    1.70
   6   3  -1    3.60    1.70
  -6   3   1    8.40    1.60
  -6  -3  -1    4.00    1.80
   6   3   1    6.50    2.00
   6  -3  -1    5.30    1.20
  -6  -3   1    4.90    1.60
   6  -3  -1    5.00    1.30
   6   3   1    4.90    1.70
  -6   3   2    0.50    1.10
  -6   3   2    0.90    1.20
   6  -3   2    0.20    1.60
  -6   3   2   -0.10    0.80
  -6  -3  -2   -1.80    1.70
  -6  -3  -2   -0.70    1.60
   6  -3   2   -2.80    1.60
   6  -3  -2    1.10    0.90
   6   3   2    3.00    1.80
   6  -3  -2    0.00    0.50
  -6  -3   2   -0.40    1.50
  -6  -3   2    0.00    0.70
   6   3   2    2.30    2.10
   6  -3  -2    1.00    0.60
  -6  -3  -3  393.66    9.40
  -6   3   3  402.46    6.50
  -6   3   3  401.36    7.40
   6  -3   3  420.06    9.80
   6  -3   3  407.76    9.40
  -6  -3  -3  406.16    9.10
  -6   3   3  393.56    7.00
  -6  -3   3  400.26    8.10
   6   3   3  411.16    9.40
  -6  -3   3  414.46    8.60
   6   3   3  412.76    9.20
  -6  -3  -4   37.00    3.20
  -6   3   4   35.30    1.00
  -6  -3  -4   38.50    3.10
   6  -3   4   38.50    3.20
  -6   3   4   38.70    2.10
   6  -3   4   35.50    3.30
  -6  -3   4   41.50    2.80
  -6  -3   4   36.90    2.20
   6   3   4   37.50    3.10
   6   3   4   39.90    3.40
  -6   3  -4   37.30    3.10
  -6  -3  -5    7.20    2.00
   6  -3   5    7.90    2.40
  -6   3   5    8.10    1.50
   6  -3   5    7.00    2.10
  -6  -3  -5    4.00    2.10
   6   3   5    6.20    2.60
  -6  -3   5    7.10    1.20
  -6  -3   5    6.10    1.70
  -6   3  -5    9.60    2.20
   6   3   5    7.10    2.00
  -6  -3  -6  380.66   10.70
   6  -3   6  369.96   10.30
   6  -3   6  379.76   10.80
  -6   3  -6  363.86    9.90
   6   3   6  379.86    9.80
  -6  -3   6  390.86    9.10
   6   3   6  377.66   10.70
   6  -3   7   70.49    5.10
   6  -3   7   57.79    4.90
  -6   3   7   69.39    3.80
   6   3   7   70.79    5.30
  -6  -3   7   68.29    4.10
  -6   3  -7   66.19    4.70
  -6  -3   7   74.39    3.10
   6   3   7   74.89    4.80
  -6   3   8   15.00    2.60
   6  -3   8   11.90    3.00
   6  -3   8   12.10    3.30
  -6   3  -8   12.80    2.90
  -6  -3   8   11.20    2.20
  -6  -3   8   14.70    2.10
   6   3   8   15.80    3.00
   6   3   8   14.70    3.50
  -6   3   9   83.89    4.90
   6  -3   9   87.79    6.50
   6  -3   9   83.99    6.00
   6   3   9   88.29    5.60
   6   3   9   92.69    6.40
  -6   3  -9   73.49    5.10
  -6  -3   9   91.29    4.20
  -6  -3   9   86.89    6.30
  -6   3  10    4.60    2.50
   6  -3  10    1.40    2.70
   6  -3  10    9.70    3.00
   6   3  10   -0.60    2.30
  -6  -3  10    7.50    1.90
   6   3  10    4.50    3.10
  -6   3 -10    3.90    2.30
  -7  -3   0  311.97    7.40
  -7  -3   0  292.37    6.70
   7  -3   0  292.77    6.70
   7   3   0  313.67    6.20
  -7   3   0  298.27    6.80
   7  -3   0  306.57    6.90
   7   3   0  300.07    7.40
   7  -3   1    5.60    1.80
   7  -3   1    4.70    1.90
  -7   3   1    9.20    1.70
  -7  -3  -1    7.90    2.00
  -7  -3  -1    9.00    2.10
  -7   3   1    5.40    1.40
   7   3  -1    6.30    1.90
  -7  -3   1    6.50    1.50
   7   3   1   10.00    2.20
  -7  -3   1   10.20    2.10
   7   3   1    8.10    2.10
   7  -3  -1    7.60    1.50
   7  -3  -1    7.60    1.30
   7  -3  -1    8.70    1.50
   7  -3   2  439.16    9.70
   7   3  -2  439.06    9.30
  -7   3   2  427.66    8.20
   7  -3   2  430.06    9.80
  -7   3   2  440.16    7.90
  -7  -3  -2  420.76    9.60
  -7   3   2  437.36    8.10
  -7  -3  -2  452.25    9.70
   7   3   2  446.86    9.70
   7   3   2  455.45    9.80
   7  -3  -2  435.76    7.80
  -7  -3   2  439.06    7.20
  -7  -3   2  450.85    9.20
  -7   3   3    1.60    1.00
  -7  -3  -3    0.10    1.70
  -7   3   3    0.80    0.70
  -7  -3  -3    0.70    1.50
   7  -3   3    0.30    1.50
   7  -3   3    0.70    1.70
   7   3   3   -1.00    1.70
  -7  -3   3   -0.80    1.30
  -7  -3   3   -0.20    1.10
   7  -3  -3    0.00    0.70
   7   3   3    0.40    1.50
  -7  -3  -4   25.00    2.80
  -7   3   4   27.00    1.20
  -7   3   4   28.90    1.90
  -7   3   4   30.20    1.30
  -7  -3  -4   27.30    3.10
   7  -3   4   32.30    3.30
   7  -3   4   26.20    3.10
   7   3   4   30.70    3.20
  -7  -3   4   29.80    2.60
   7   3   4   33.30    3.70
  -7  -3   4   26.50    2.10
   7  -3   5    9.30    2.90
  -7   3   5   11.30    1.60
  -7  -3  -5    4.90    2.00
  -7  -3  -5    6.80    2.40
   7  -3   5    9.70    2.50
  -7   3   5    9.00    0.60
  -7  -3   5    9.60    1.90
  -7  -3   5   11.00    1.40
   7   3   5   11.20    2.80
   7   3   5   10.00    2.40
  -7   3  -5    5.50    2.10
   7  -3   6  125.59    6.40
  -7  -3  -6  135.79    6.40
   7  -3   6  136.19    6.40
   7   3   6  142.89    6.20
  -7   3  -6  125.59    5.80
   7   3   6  135.59    6.60
  -7  -3   6  129.99    3.10
  -7  -3   6  131.79    5.10
  -7  -3  -7   27.20    4.00
   7  -3   7   27.20    4.60
  -7   3   7   29.80    2.80
   7  -3   7   22.90    3.40
   7   3   7   28.30    3.60
  -7  -3   7   26.80    3.10
   7   3   7   29.10    4.20
  -7   3  -7   34.70    4.10
   7  -3   8   76.49    5.50
   7  -3   8   90.19    6.30
  -7   3   8   80.19    4.20
   7   3   8   78.29    5.40
  -7  -3   8   83.49    3.50
   7   3   8   82.89    6.10
  -7   3  -8   87.99    5.50
  -7  -3   8   88.29    4.50
  -7   3   9   20.90    3.00
   7  -3   9   17.40    3.50
   7  -3   9   19.70    3.90
   7   3   9   20.30    4.40
  -7  -3   9   23.10    2.40
  -7  -3   9   19.80    2.60
   7   3   9   13.50    3.10
  -7  -3 -10    1.40    2.10
   7  -3  10   -3.10    2.20
  -7   3  10   -2.20    1.90
   7   3  10   -4.20    3.20
  -7   3 -10    2.80    2.20
  -7  -3  10    0.60    1.50
   7   3  10   -4.30    2.10
   8   3   0    1.10    1.80
   8  -3   0    0.40    1.50
   8   3   0   -0.10    1.30
  -8  -3   0    2.80    1.80
  -8  -3   0   -1.50    1.40
  -8   3   0   -0.40    1.20
   8  -3   0   -0.50    1.50
  -8  -3  -1  450.25    9.80
  -8  -3  -1  476.05   10.10
   8   3  -1  471.95    9.90
  -8   3   1  444.46    8.90
   8  -3   1  465.75    9.80
   8  -3   1  458.85    9.80
  -8   3  -1  441.06    9.60
   8  -3  -1  472.05    8.20
  -8  -3   1  467.65    9.80
   8   3   1  454.25   10.40
   8   3   1  469.85   10.10
   8  -3  -1  463.95    8.90
   8  -3  -1  448.56    8.30
  -8  -3   1  468.35    8.70
   8   3  -2   15.90    2.20
   8  -3   2   20.80    2.60
  -8   3   2   18.50    1.80
   8  -3   2   23.00    2.90
  -8  -3  -2   18.30    2.40
  -8   3   2   19.10    2.00
  -8  -3  -2   18.40    2.70
   8   3   2   17.50    2.40
   8   3   2   18.40    2.60
   8  -3  -2   19.80    2.00
  -8  -3   2   22.50    2.60
  -8  -3  -3  297.37    8.30
  -8  -3  -3  297.27    8.00
  -8   3   3  308.37    6.30
  -8   3   3  313.77    6.30
   8  -3   3  302.57    8.40
   8  -3   3  317.37    8.40
  -8   3   3  306.47    6.00
  -8  -3   3  309.97    7.00
   8   3   3  302.87    8.20
   8  -3  -3  304.07    6.00
   8   3   3  299.67    8.10
  -8  -3   3  306.67    4.90
  -8  -3   3  312.47    7.50
   8  -3   4   92.79    4.90
  -8  -3  -4  101.99    4.90
  -8   3   4   92.89    2.50
  -8   3   4   91.59    2.60
  -8   3   4   93.49    3.10
   8  -3   4   93.89    5.00
  -8  -3  -4   89.79    4.80
  -8  -3   4   94.19    4.10
   8   3   4   95.49    4.80
   8   3   4   92.19    5.20
  -8  -3   4   93.39    3.60
  -8  -3  -5   27.70    3.30
  -8   3   5   24.80    2.10
   8  -3   5   24.00    3.60
  -8   3   5   25.00    1.20
  -8  -3  -5   23.30    3.60
   8  -3   5   23.30    3.20
  -8  -3   5   23.30    2.00
   8   3   5   27.80    3.70
  -8  -3   5   27.10    2.90
   8   3   5   24.40    3.20
  -8  -3  -6   98.39    5.90
   8  -3   6  106.49    5.80
  -8   3   6   99.39    4.30
   8  -3   6  102.39    5.90
   8   3   6  104.59    6.00
  -8   3  -6   91.89    5.30
  -8  -3   6   99.29    2.60
   8   3   6  101.89    5.50
  -8  -3   6  103.59    4.60
   8  -3   7   -1.30    2.20
  -8   3   7   -0.90    1.50
  -8  -3  -7   -0.10    2.70
   8  -3   7    0.00    2.40
  -8  -3   7    1.10    1.60
   8   3   7   -1.70    2.00
  -8   3  -7    0.40    2.10
   8   3   7   -2.00    2.80
   8  -3   8   10.10    3.20
  -8   3   8    8.70    2.10
   8  -3   8    3.80    2.70
  -8  -3   8   14.30    1.80
   8   3   8   10.30    3.00
  -8  -3   8   11.00    2.10
   8   3   8   10.10    3.70
   8  -3   9   -0.30    2.40
   8  -3   9    8.90    3.30
  -8   3   9    4.00    2.10
  -8  -3   9    8.10    1.60
  -8   3  -9    7.40    2.80
  -8  -3   9    4.90    1.90
   8   3   9   10.80    3.80
   8   3   9    4.10    2.60
  -8   3  10    7.30    2.50
   8  -3  10    4.70    3.00
   8  -3  10   18.10    4.10
   8   3  10    8.00    3.90
   8   3  10    4.30    2.90
  -8  -3  10   15.40    2.20
  -8  -3  10    8.30    1.90
   9  -3   0    5.00    1.80
  -9  -3   0    5.40    1.80
  -9  -3   0    5.80    1.80
   9   3   0    6.80    1.50
   9   3   0    7.30    2.00
   9  -3   0    6.10    1.70
  -9   3   0    6.90    1.60
  -9  -3  -1    5.50    1.80
  -9   3   1    6.60    1.60
   9   3  -1    5.80    1.80
  -9  -3  -1    5.70    1.80
   9  -3   1    5.20    1.70
   9  -3   1    6.10    2.00
   9  -3  -1    6.40    1.20
   9  -3  -1    6.30    1.30
  -9   3  -1    5.10    1.60
  -9  -3   1    8.60    2.00
  -9  -3   1    7.30    1.60
   9  -3  -1    6.10    1.50
   9   3   1    7.20    1.90
   9   3   1    6.30    1.90
   9  -3   2   49.40    3.50
  -9   3   2   45.50    2.70
  -9  -3  -2   44.50    3.40
  -9   3   2   46.00    2.50
   9   3  -2   45.00    3.30
   9  -3   2   48.30    3.40
  -9  -3  -2   41.00    3.30
   9   3   2   53.09    3.70
   9   3   2   44.20    3.30
   9  -3  -2   50.89    2.70
  -9  -3   2   46.50    2.30
  -9  -3   2   49.60    3.30
  -9   3   3   47.10    2.30
  -9  -3  -3   52.69    3.70
  -9  -3  -3   47.20    3.70
  -9   3   3   46.80    2.40
   9  -3   3   46.10    3.70
   9  -3   3   44.80    3.70
  -9   3   3   50.29    2.40
   9   3   3   46.60    3.70
  -9  -3   3   47.80    1.80
  -9  -3   3   49.40    3.50
   9   3   3   50.59    3.80
   9  -3  -3   47.90    2.40
  -9  -3   3   47.70    3.30
  -9  -3  -4   76.99    4.70
   9  -3   4   73.09    4.70
  -9   3   4   72.59    2.50
  -9   3   4   64.69    2.80
   9  -3   4   70.89    4.60
   9   3   4   71.49    4.70
   9   3   4   59.89    4.40
  -9  -3   4   77.59    4.00
  -9  -3   4   73.29    3.40
   9  -3   5   32.10    3.70
  -9   3   5   28.90    2.20
   9  -3   5   28.70    4.10
  -9  -3  -5   29.40    3.90
  -9  -3  -5   34.60    3.70
  -9   3   5   29.90    1.50
  -9  -3   5   32.90    2.40
  -9  -3   5   30.40    3.10
   9   3   5   33.20    4.10
   9   3   5   35.90    3.90
  -9   3   6   15.70    3.00
  -9  -3  -6   12.50    3.10
   9  -3   6    5.90    2.60
  -9  -3  -6   18.60    3.10
  -9  -3   6   12.70    1.30
  -9  -3   6   11.80    2.20
   9   3   6   12.80    2.90
  -9   3  -6   13.60    3.00
  -9   3   7    7.80    1.80
   9  -3   7    8.60    2.80
   9  -3   7    8.10    3.10
  -9  -3   7    6.50    2.00
   9   3   7   11.40    3.40
   9   3   7    2.40    3.90
  -9   3   8    0.80    1.60
   9  -3   8    7.20    3.20
   9  -3   8    1.80    2.60
   9   3   8    0.40    2.80
   9   3   8    1.40    2.40
  -9   3  -8    5.20    2.60
  -9  -3   8    3.60    1.10
  -9  -3   8    2.90    1.70
   9  -3   9    2.10    3.00
  -9   3   9   -2.50    1.70
   9  -3   9   -2.50    2.40
  -9  -3   9   -1.10    1.70
  -9  -3   9    3.90    1.20
   9   3   9   -5.50    2.20
   9   3   9    0.00    2.90
  10  -3   0   -1.00    1.40
  10  -3   0   -0.80    1.40
 -10  -3   0   -0.40    1.50
  10  -3   0   -1.00    1.10
 -10  -3   0    0.50    1.50
  10   3   0   -0.30    1.60
 -10   3   0   -0.70    1.20
  10   3   0   -0.20    1.20
  10  -3   1   15.90    2.50
 -10  -3  -1   15.10    2.30
  10   3  -1   12.20    2.10
 -10  -3  -1   13.30    2.20
 -10   3   1   10.50    1.80
  10  -3   1   15.10    2.40
  10  -3  -1   14.90    1.70
 -10   3  -1   14.50    2.20
 -10  -3   1   12.80    1.90
 -10  -3   1   16.10    2.30
  10   3   1   12.80    2.10
  10   3   1   13.80    2.30
  10  -3  -1   12.00    1.90
  10  -3  -1   11.30    1.40
  10  -3   2  632.14   13.20
  10   3  -2  599.54   12.40
 -10  -3  -2  598.84   13.00
 -10  -3  -2  604.54   13.10
 -10   3   2  610.84   11.40
 -10   3   2  628.04   11.80
  10  -3   2  618.64   13.20
 -10  -3   2  603.74   10.80
  10  -3  -2  614.84   12.00
 -10  -3   2  621.94   12.50
  10   3   2  617.44   13.10
  10   3   2  591.74   12.50
 -10  -3  -3  102.09    5.10
  10  -3   3  102.79    5.20
  10  -3   3   97.89    5.10
 -10   3   3   98.59    3.50
 -10  -3  -3   94.19    5.00
 -10   3   3   99.29    3.70
  10   3   3  105.69    5.30
 -10  -3   3  103.09    3.30
 -10  -3   3  101.09    4.50
  10  -3  -3   98.89    3.60
  10   3   3   97.99    5.30
  10  -3   4   88.39    5.30
 -10  -3  -4   93.89    5.40
  10  -3   4   91.69    5.30
 -10   3   4   91.59    3.10
 -10   3   4   86.79    3.30
 -10  -3  -4   92.59    5.20
 -10   3   4   89.79    3.10
 -10  -3   4   98.99    5.30
  10   3   4  100.49    5.50
 -10  -3   4   93.09    4.50
 -10  -3   4   94.09    2.30
  10   3   4   95.29    5.50
  10  -3   5   -0.30    2.40
  10  -3   5    1.10    2.10
 -10  -3  -5    0.70    2.40
 -10   3   5    1.20    1.20
 -10   3   5    0.50    0.90
 -10  -3  -5    1.20    2.00
 -10  -3   5   -1.10    1.70
  10   3   5   -1.10    2.20
 -10  -3   5   -0.50    1.20
  10   3   5    4.00    3.00
 -10  -3  -6   19.20    3.20
  10  -3   6   12.30    3.40
 -10   3   6   16.20    0.90
  10  -3   6   17.60    3.50
 -10   3  -6   21.20    3.60
  10   3   6   13.50    3.10
 -10  -3   6   18.40    1.60
 -10  -3   6   20.00    2.60
  10   3   6   14.20    3.60
 -10  -3  -7    8.30    3.30
  10  -3   7    0.90    2.50
 -10   3   7    2.40    1.50
  10  -3   7    4.50    2.90
 -10   3  -7    5.80    2.70
  10   3   7   -1.20    2.30
  10   3   7    3.50    2.90
 -10  -3   7    0.50    1.70
  10  -3   8    5.40    2.90
  10  -3   8    3.60    2.80
 -10   3   8    2.80    1.70
  10   3   8    2.50    3.10
 -10   3  -8    1.30    2.40
 -10  -3   8    0.60    1.50
 -10  -3   8    4.80    0.90
  10   3   8   -3.00    2.30
 -10   3   9   26.30    3.10
  10  -3   9   33.00    4.80
 -10   3  -9   40.30    5.10
  10   3   9   29.50    4.40
  10   3   9   35.50    8.60
 -10  -3   9   35.70    2.60
  11  -3   0   41.00    2.60
 -11   3   0   45.90    3.30
 -11  -3   0   43.10    3.30
 -11  -3   0   44.00    3.50
  11   3   0   43.20    2.60
  11  -3   0   48.30    3.60
  11  -3   0   46.80    3.10
  11   3   0   49.70    3.90
  11  -3   1   10.40    2.30
 -11   3   1    9.80    1.90
  11  -3   1   13.50    2.40
  11   3  -1   10.00    2.30
 -11  -3  -1    9.70    2.30
 -11  -3  -1    9.80    2.20
 -11  -3   1   11.60    2.30
  11   3   1   11.20    2.50
 -11   3  -1   10.80    2.20
  11  -3  -1    8.80    1.50
  11  -3  -1   10.40    1.50
  11   3   1    9.80    2.10
  11  -3  -1   12.10    2.10
 -11  -3   1   11.20    2.00
 -11  -3  -2  788.92   16.50
 -11  -3  -2  781.42   16.20
 -11   3   2  773.62   14.30
  11   3  -2  789.62   15.50
  11  -3   2  787.92   15.90
  11  -3   2  804.12   16.10
 -11  -3   2  789.42   13.80
 -11  -3   2  813.32   15.50
  11   3   2  818.02   15.70
  11   3   2  794.32   16.20
  11  -3  -2  827.42   14.50
  11   3  -3  175.98    6.30
 -11  -3  -3  187.38    7.20
 -11  -3  -3  181.48    6.90
 -11   3   3  175.38    5.10
  11  -3   3  180.98    7.00
  11  -3   3  185.78    7.00
 -11   3   3  176.28    5.20
 -11  -3   3  180.18    6.20
  11   3   3  181.48    7.00
 -11  -3   3  180.78    4.60
  11  -3  -3  181.68    5.30
  11   3   3  186.88    6.90
 -11  -3  -4  103.59    5.80
  11  -3   4  108.49    5.90
  11  -3   4  112.59    6.30
 -11   3   4  107.69    3.70
 -11  -3  -4   99.59    5.50
 -11   3   4  109.09    3.70
 -11  -3   4  109.59    4.50
  11   3   4  108.69    5.90
 -11  -3   4  102.49    4.00
 -11  -3   4  115.19    5.00
  11   3   4  110.99    5.90
  11  -3   5   24.80    4.80
 -11  -3  -5   26.20    4.10
  11  -3   5   25.80    4.30
 -11   3   5   23.10    1.40
 -11   3   5   30.70    2.00
 -11  -3  -5   23.50    3.40
  11   3   5   22.70    3.60
 -11  -3   5   27.20    2.70
  11   3   5   27.30    4.10
 -11  -3   5   25.80    1.10
 -11  -3   5   29.60    3.30
 -11   3   6    0.70    0.60
 -11  -3  -6    1.30    2.90
  11  -3   6   -1.20    2.30
  11  -3   6   -1.20    2.40
 -11   3   6   -1.40    1.20
 -11  -3   6   -1.50    1.70
 -11  -3   6   -0.80    0.90
  11   3   6    0.80    2.40
  11   3   6    0.60    2.80
  11  -3   7   69.19    5.70
 -11  -3  -7   76.59    6.30
 -11   3   7   62.49    3.20
  11  -3   7   55.79    5.40
  11   3   7   66.89    6.20
  11   3   7   55.59    5.40
 -11  -3   7   56.19    4.00
 -11   3  -7   59.89    5.20
  11  -3   8   20.80    4.10
  11  -3   8   13.70    3.60
 -11   3   8   16.50    2.30
 -11  -3   8   15.20    2.50
  11   3   8   15.70    3.80
  11   3   8   16.10    4.00
 -11   3  -8   21.00    4.00
 -11  -3   8   21.60    1.30
  11  -3   9   19.60    4.40
 -11   3   9   12.90    2.40
  11   3   9   15.30    4.60
  11   3   9   10.70    3.60
 -11  -3   9   14.00    1.70
 -11   3  -9   24.30    5.60
 -12  -3   0    1.70    1.90
  12  -3   0   -0.30    1.20
  12  -3   0    0.90    1.80
 -12   3   0    0.70    1.60
  12  -3   0    0.10    1.60
  12   3   0   -0.80    1.90
 -12  -3   0   -0.30    1.80
  12   3   0    1.60    1.40
  12  -3   1  134.59    5.30
 -12  -3  -1  135.99    7.20
 -12  -3  -1  128.69    5.70
  12   3  -1  131.59    5.70
  12  -3   1  142.59    6.00
 -12   3   1  135.39    5.20
  12   3   1  134.59    5.00
  12   3   1  139.99    6.10
 -12   3  -1  134.29    5.60
 -12  -3   1  134.79    5.80
  12  -3  -1  137.29    4.00
 -12  -3   1  132.89    5.00
  12  -3  -1  143.29    3.90
  12  -3  -1  140.19    5.30
 -12  -3  -2   29.50    3.40
  12   3  -2   34.00    3.80
  12  -3   2   37.50    4.00
  12  -3   2   38.30    4.00
 -12   3   2   37.30    3.10
  12   3   2   41.30    4.30
 -12  -3   2   33.50    2.80
  12   3   2   37.70    3.80
 -12   3  -2   37.50    3.70
  12  -3  -2   39.20    3.20
 -12  -3   2   35.00    3.60
 -12   3   3  256.97    6.80
  12   3  -3  252.27    7.90
 -12   3   3  264.17    6.70
  12  -3   3  262.87    8.60
 -12  -3  -3  263.17    8.60
  12  -3   3  255.07    8.60
 -12  -3  -3  253.47    8.90
 -12  -3   3  254.27    7.70
  12  -3  -3  256.17    6.70
  12   3   3  268.57    8.60
 -12  -3   3  255.17    6.10
  12   3   3  260.37    8.70
 -12   3   4    4.50    1.40
  12  -3   4    3.80    2.60
 -12   3   4    2.20    1.30
 -12  -3  -4    1.50    2.10
  12  -3   4    3.00    2.40
 -12  -3   4    2.80    1.90
  12  -3  -4    2.30    1.40
  12   3   4    5.00    2.80
  12   3   4    5.30    2.70
 -12  -3   4    2.50    1.70
 -12  -3   4    3.20    1.20
 -12   3   5   67.59    3.20
 -12   3   5   68.79    3.40
  12  -3   5   72.59    5.50
  12  -3   5   66.09    5.40
 -12   3   5   62.89    2.80
  12   3   5   69.69    5.40
  12   3   5   63.79    5.40
 -12  -3   5   64.89    2.20
 -12  -3   5   67.99    3.70
 -12  -3   5   67.99    4.30
 -12  -3  -6   37.30    4.30
 -12  -3  -6   39.30    5.00
 -12   3   6   34.60    2.40
  12  -3   6   25.80    4.20
  12  -3   6   27.00    4.20
  12   3   6   28.00    4.10
  12   3   6   35.50    4.80
 -12   3  -6   37.30    4.70
 -12  -3   6   29.10    2.10
 -12  -3   6   29.30    3.30
  12  -3   7    7.30    3.00
  12  -3   7    4.70    2.80
 -12   3   7    3.20    1.40
  12   3   7    5.80    3.40
  12   3   7    4.50    2.90
 -12  -3   7    1.20    1.80
  12  -3   8    7.40    3.20
  12  -3   8    1.10    2.80
 -12   3   8    2.70    1.50
  12   3   8   -1.20    2.60
  12   3   8   -0.50    3.50
 -12   3  -8    5.30    3.10
  13   3   0  208.58    5.40
  13  -3   0  211.88    5.90
  13  -3   0  216.38    7.30
 -13   3   0  210.08    7.00
  13  -3   0  210.88    6.10
  13   3   0  213.38    7.60
 -13  -3   0  209.88    6.90
 -13  -3   0  211.78    7.50
 -13   3   1  115.99    5.10
 -13  -3  -1  107.99    5.40
  13  -3   1  128.09    6.00
 -13  -3  -1  111.69    5.80
  13   3  -1  108.79    5.60
  13  -3   1  111.89    5.20
  13  -3  -1  112.59    3.60
 -13   3  -1  112.49    5.40
 -13  -3   1  101.99    4.70
  13   3   1  116.89    4.80
 -13  -3   1  105.79    5.60
  13   3   1  110.49    5.80
  13  -3  -1  112.39    3.50
  13  -3  -1  111.89    5.20
  13  -3   2   42.40    4.20
  13  -3   2   41.00    4.50
 -13   3   2   35.00    3.30
  13   3  -2   38.70    4.00
 -13  -3  -2   38.60    4.20
 -13  -3  -2   40.10    4.00
  13   3   2   41.10    3.80
 -13  -3   2   40.70    3.20
 -13  -3   2   43.40    4.80
 -13   3  -2   41.50    3.90
  13   3   2   39.20    4.40
  13  -3  -2   39.20    3.50
 -13   3   3  140.19    5.10
  13   3  -3  142.19    6.10
 -13  -3  -3  137.69    6.70
  13  -3   3  134.19    6.40
  13  -3   3  142.39    6.70
 -13   3   3  139.99    5.10
  13   3   3  145.79    7.00
 -13  -3   3  143.99    6.00
  13  -3  -3  136.79    5.10
  13   3   3  139.89    6.60
 -13  -3   3  138.59    4.60
  13  -3   4  225.38    8.70
  13  -3   4  230.68    8.70
 -13   3   4  225.48    6.10
 -13   3   4  231.18    6.20
 -13  -3   4  223.98    5.50
  13   3   4  237.08    8.80
  13   3   4  232.68    8.80
 -13  -3   4  231.78    7.50
 -13  -3   4  217.58    6.80
  13  -3  -4  223.38    6.20
  13  -3   5   23.60    3.80
 -13   3   5   25.70    2.00
 -13   3   5   25.60    2.30
 -13  -3  -5   31.20    4.00
  13  -3   5   23.80    4.10
  13   3   5   24.00    4.00
 -13  -3   5   24.70    3.60
  13   3   5   24.20    4.20
 -13  -3   5   27.20    2.80
 -13  -3   5   24.10    1.70
 -13   3   6    2.30    0.90
  13  -3   6    1.40    2.60
 -13   3   6    2.40    1.30
  13  -3   6    0.70    2.60
 -13  -3  -6    2.30    2.40
 -13  -3  -6    3.20    4.50
 -13   3  -6    2.10    2.60
 -13  -3   6    1.30    1.10
 -13  -3   6    3.00    0.70
  13   3   6    3.10    3.10
  13   3   6   -0.70    2.60
 -13   3   7    4.50    1.50
  13  -3   7    3.60    3.00
  13  -3   7    1.70    2.70
 -13   3  -7    3.80    2.80
  13   3   7    1.10    2.80
  13   3   7    3.00    3.40
 -13  -3   7    2.50    2.00
  13  -3   8    5.00    3.40
 -13   3   8   -0.30    1.20
  13   3   8    0.10    3.00
 -13  -3   8   -4.30    1.50
  13   3   8   -0.50    3.60
 -14   3   0    1.20    1.90
 -14  -3   0   -2.40    2.00
  14  -3   0    0.80    1.80
  14   3   0   -1.00    1.30
 -14  -3   0   -2.00    1.70
  14  -3   0   -0.40    1.40
  14   3   0   -0.40    2.20
  14  -3   0   -0.90    2.00
 -14  -3  -1   38.20    4.20
  14  -3   1   41.60    3.80
  14   3  -1   41.30    4.30
 -14   3   1   36.70    3.70
 -14  -3  -1   34.30    3.90
  14  -3   1   42.50    4.30
  14  -3  -1   41.70    2.30
 -14  -3   1   39.30    4.00
  14  -3  -1   40.60    2.40
 -14  -3   1   42.60    3.70
 -14   3  -1   43.80    4.20
  14  -3  -1   45.50    4.00
  14   3   1   41.80    3.50
  14   3   1   45.30    4.60
 -14   3   2   48.00    3.70
  14   3  -2   46.90    4.30
  14  -3   2   49.40    4.70
 -14  -3  -2   46.40    4.70
  14  -3   2   43.10    4.00
 -14  -3  -2   44.70    4.40
  14  -3  -2   49.40    3.90
 -14  -3   2   47.50    3.50
  14   3   2   53.49    4.40
  14   3   2   48.20    4.80
 -14  -3   2   50.79    4.30
  14  -3   3   54.09    4.60
 -14   3   3   51.29    3.60
 -14  -3  -3   48.60    4.80
  14   3  -3   44.30    4.30
 -14   3   3   47.20    3.40
  14  -3   3   46.20    5.00
  14   3   3   47.40    4.90
 -14  -3   3   49.20    4.30
  14  -3  -3   43.40    3.50
  14   3   3   45.30    4.40
 -14  -3   3   48.60    3.20
  14  -3   4  103.19    6.40
 -14  -3  -4  102.69    6.60
  14  -3   4  105.69    6.60
 -14   3   4  100.09    4.20
 -14   3   4  109.79    4.50
 -14  -3   4  110.99    5.00
 -14  -3   4  110.39    5.60
  14  -3  -4  112.19    4.60
 -14  -3   4  111.09    4.00
  14   3   4  110.79    6.70
 -14   3   5    3.50    1.30
  14  -3   5    2.10    2.70
 -14  -3  -5    6.30    3.10
 -14   3   5    3.30    1.30
  14  -3   5    3.50    2.70
 -14  -3  -5    3.60    2.50
  14   3   5   -0.20    2.50
 -14  -3   5    1.80    2.00
 -14  -3   5    4.70    1.80
 -14  -3   5    6.10    1.30
  14   3   5    5.10    3.40
 -14   3   6    1.70    0.90
  14  -3   6   -5.20    2.10
 -14  -3  -6    6.10    2.90
  14  -3   6    4.80    3.40
 -14  -3  -6    2.20    2.30
  14   3   6    0.00    2.60
 -14  -3   6   -3.20    1.70
 -14  -3   6    2.30    0.80
  14   3   6   -2.10    3.20
 -14   3  -6   -1.00    2.20
  14  -3   7   20.50    4.20
  14  -3   7   31.00    4.90
  14   3   7   23.10    5.00
 -14  -3   7   23.70    3.20
  14   3   7   29.20    4.80
 -14   3   8   18.10    2.20
  14  -3   8   11.90    3.90
  14  -3   8   22.10    4.70
 -14  -3   8    9.40    2.50
  14   3   8   12.80    4.00
  14   3   8   12.60    4.30
 -15  -3   0   15.70    3.20
  15   3   0   17.40    2.00
  15   3   0   16.80    3.20
  15  -3   0   19.40    3.30
  15  -3   0   19.70    2.40
 -15  -3   0   21.10    3.30
 -15   3   0   22.40    3.20
  15  -3   0   17.50    2.60
  15   3  -1    4.80    2.60
 -15  -3  -1    6.00    2.70
 -15   3   1    4.90    2.10
 -15  -3  -1    6.80    2.60
  15  -3   1    5.40    2.70
  15  -3   1    3.20    2.40
 -15  -3   1    5.30    2.20
  15  -3  -1    4.20    1.20
 -15  -3   1    2.80    2.40
  15  -3  -1    2.50    2.20
 -15   3  -1    4.00    2.20
  15   3   1    6.20    2.20
 -15   3   2    3.50    1.90
 -15  -3  -2    2.40    2.30
  15  -3   2    2.20    2.50
  15   3  -2    1.60    2.20
  15  -3   2    0.40    3.10
 -15  -3  -2    1.70    2.30
  15   3   2   -0.50    2.20
 -15  -3   2   -0.80    2.00
  15  -3  -2    1.70    1.90
 -15  -3   2    3.60    1.90
  15   3   2    1.30    2.50
 -15  -3  -3   47.80    5.00
 -15   3   3   42.90    3.50
  15   3  -3   45.20    4.40
  15  -3   3   46.10    5.00
  15  -3   3   45.10    4.50
 -15   3   3   43.90    3.60
  15   3   3   44.40    5.00
 -15  -3   3   42.60    3.20
  15   3   3   41.80    4.30
  15  -3  -3   46.70    3.70
 -15  -3   3   38.80    4.20
 -15  -3  -4   10.10    3.20
  15  -3   4    3.80    2.80
 -15   3   4    7.60    1.90
  15  -3   4    2.10    2.70
 -15  -3  -4   10.30    2.90
 -15   3   4    6.90    1.90
 -15  -3   4    7.30    1.70
  15  -3  -4    9.30    2.00
  15   3   4    9.80    3.20
  15   3   4    5.60    3.10
 -15  -3   4    5.00    2.30
 -15  -3   4    5.40    2.10
 -15  -3  -5   10.50    3.30
  15  -3   5    6.80    3.10
  15  -3   5    5.60    3.10
 -15   3   5    5.70    1.50
 -15  -3  -5    7.70    2.90
 -15   3   5    8.20    1.60
 -15  -3   5    7.10    1.40
 -15  -3   5    6.40    2.40
  15   3   5    3.60    3.10
 -15  -3   5    6.00    2.00
  15   3   5    3.20    2.90
  15  -3   6    1.60    2.70
 -15  -3  -6   14.30    4.00
 -15  -3  -6    4.10    2.50
  15  -3   6    2.70    3.00
 -15  -3   6    3.10    1.40
  15   3   6   -1.10    2.90
 -15  -3   6    7.40    1.20
 -15   3  -6    5.20    2.60
  15   3   6   -2.50    2.80
 -15  -3   6   -0.30    2.00
  15  -3   7    6.10    3.50
  15  -3   7    9.10    4.20
 -15  -3   7    0.90    2.00
 -16   3   0    1.40    2.00
  16   3   0    2.10    2.50
  16  -3   0   -0.10    1.50
 -16  -3   0   -0.30    2.20
  16  -3   0   -0.70    2.30
  16  -3   0    0.20    1.80
  16   3   0   -0.70    1.20
 -16  -3   0    0.00    2.20
  16  -3   1    5.60    3.20
 -16  -3  -1    8.80    3.00
 -16   3   1    4.30    2.30
 -16  -3  -1    2.40    2.50
  16  -3   1    2.20    2.30
 -16  -3   1    3.50    2.50
  16   3   1    4.10    2.80
 -16  -3   1    7.60    2.40
 -16   3  -1    5.60    2.40
  16  -3  -1    4.30    2.40
  16   3   1    3.90    2.10
 -16  -3  -2    7.50    2.70
  16  -3   2    0.60    2.50
 -16   3   2    0.40    1.90
 -16  -3  -2   -3.70    2.20
 -16   3   2    0.50    1.70
  16   3  -2    0.20    2.20
  16  -3   2    2.60    2.60
 -16  -3   2    4.30    2.00
  16   3   2   -1.10    2.40
  16  -3  -2    0.30    2.00
 -16  -3   2    1.00    2.20
  16   3   2    0.30    2.30
 -16   3   3   51.09    4.00
  16   3  -3   43.90    4.30
 -16   3   3   41.60    3.70
 -16  -3  -3   49.60    5.30
  16  -3   3   49.30    5.40
 -16  -3  -3   52.49    5.80
  16  -3   3   41.50    5.20
  16   3   3   48.90    4.80
 -16  -3   3   46.40    3.60
  16  -3  -3   44.60    3.90
 -16  -3   3   43.40    4.40
  16   3   3   42.20    5.00
 -16  -3  -4  118.09    7.10
 -16   3   4  109.99    4.90
  16  -3   4  110.09    6.60
 -16  -3  -4  129.29    7.60
  16  -3   4  117.89    7.30
 -16   3   4  114.19    4.90
  16   3   4  110.59    7.10
 -16  -3   4  108.19    5.90
  16   3   4  113.29    6.60
 -16  -3   4  112.99    5.40
  16  -3  -4  120.39    5.20
 -16  -3   4  118.99    4.70
  16  -3   5   26.10    4.70
 -16   3   5   19.30    2.20
 -16  -3  -5   21.90    3.80
 -16   3   5   24.30    2.40
  16  -3   5   21.10    4.30
 -16  -3   5   32.40    2.80
 -16  -3   5   18.50    3.00
 -16  -3   5   24.10    3.00
  16   3   5   22.00    4.30
  16   3   5   19.80    4.10
  16  -3   6    6.20    3.20
  16  -3   6    2.70    3.60
 -16  -3   6    5.00    1.60
 -16  -3   6    3.20    2.20
  16   3   6    4.10    3.40
  16   3   6   -3.20    2.70
  17   3   0   16.80    3.40
  17  -3   0   14.20    2.40
 -17  -3   0   15.70    3.30
  17  -3   0   15.90    2.20
  17  -3   0   12.70    3.20
  17   3   0   12.50    1.40
 -17   3   0   13.60    2.90
 -17  -3   0   18.80    3.60
  17  -3   1   30.20    3.10
 -17  -3  -1   26.00    3.90
  17   3  -1   17.50    3.50
 -17   3   1   24.30    3.40
  17  -3   1   28.40    3.50
 -17  -3  -1   27.80    4.10
  17  -3   1   22.00    3.70
 -17   3  -1   23.30    3.50
 -17  -3   1   29.30    3.80
 -17  -3   1   19.40    3.50
  17   3   1   18.90    2.80
  17   3   1   21.10    3.80
  17  -3  -1   25.00    3.60
  17   3  -2    6.00    2.50
  17  -3   2    7.90    3.10
 -17  -3  -2   10.30    3.10
 -17  -3  -2    5.60    3.30
 -17   3   2    6.80    2.20
  17  -3   2    3.40    2.50
 -17   3   2    6.50    2.60
 -17  -3   2   10.00    2.50
  17   3   2    6.40    3.00
  17  -3  -2    3.10    2.10
 -17  -3   2    5.60    2.70
  17   3   2    7.20    2.70
 -17   3   3   82.09    4.80
 -17  -3  -3   83.49    7.50
  17   3  -3   74.99    5.40
  17  -3   3   72.79    5.70
  17  -3   3   68.79    6.00
 -17   3   3   78.29    4.70
 -17  -3  -3   73.59    6.00
  17  -3  -3   75.09    4.80
 -17  -3   3   76.09    5.40
 -17  -3   3   76.19    4.70
  17   3   3   79.99    6.30
 -17   3   4  140.79    5.60
 -17  -3  -4  165.88    8.60
  17  -3   4  149.09    7.90
 -17  -3  -4  149.19    8.00
  17  -3   4  156.88    8.30
  17   3   4  140.39    7.40
 -17  -3   4  149.29    7.00
 -17  -3   4  168.58    5.90
 -17  -3   4  144.49    6.30
  17  -3  -4  159.18    6.10
  17   3   4  150.18    8.10
 -17   3   5   43.10    3.00
 -17   3   5   47.30    3.30
  17  -3   5   31.70    4.90
  17  -3   5   42.80    5.20
  17   3   5   39.20    5.30
 -17  -3   5   34.30    4.00
 -17  -3   5   35.30    3.40
  17   3   5   38.20    5.30
  17  -3   6   24.00    4.70
 -17   3   6   30.50    1.40
  17   3   6   16.80    4.20
 -17  -3   6   26.90    3.50
  17   3   6   30.60    5.50
 -17  -3   6   35.90    2.80
 -18   3   0   -2.10    1.90
  18   3   0    0.50    2.40
  18  -3   0   -0.40    1.50
 -18  -3   0   -0.50    2.40
  18  -3   0   -1.00    1.60
 -18  -3   0    7.40    2.60
  18  -3   0    1.70    2.60
 -18  -3  -1    1.80    2.30
  18  -3   1    0.70    1.70
 -18   3   1    2.60    2.00
  18   3  -1   -0.90    2.30
  18  -3   1    3.30    2.30
  18  -3   1   -0.80    2.50
 -18  -3  -1   -0.20    2.30
 -18  -3   1    1.80    2.50
 -18  -3   1    6.50    2.60
  18   3   1    0.90    2.60
  18   3   1    0.60    1.90
  18  -3  -1    0.90    2.50
  18  -3   2    2.70    2.80
 -18   3   2    5.40    2.30
 -18   3   2    0.80    1.80
 -18  -3  -2    2.80    2.70
  18  -3   2    3.20    2.50
  18   3  -2    4.40    2.60
  18   3   2    2.40    2.70
  18   3   2   -3.30    2.20
  18  -3  -2    1.20    2.20
 -18  -3   2    0.50    2.30
 -18  -3   2    5.10    2.10
  18  -3   3    2.50    2.80
 -18  -3  -3   16.00    3.80
 -18   3   3    6.40    2.30
  18  -3   3    2.50    3.00
  18   3  -3    3.90    2.50
 -18   3   3    9.80    2.30
 -18  -3  -3    3.00    2.60
  18   3   3    2.10    3.00
  18  -3  -3    6.60    2.20
 -18  -3   3    2.70    2.50
  18   3   3    5.30    3.00
  18  -3   4    5.70    3.50
 -18   3   4    7.30    2.10
  18  -3   4    6.10    3.40
 -18   3   4   11.00    2.30
  18   3   4    5.60    3.20
  18  -3  -4   10.50    2.30
  18   3   4    6.60    3.40
 -18  -3   4    8.10    2.90
 -18  -3   4    3.50    2.40
 -18   3   5    5.70    1.50
  18  -3   5   -4.00    2.80
  18  -3   5    2.80    3.20
  18   3   5   -4.90    3.00
 -18  -3   5    0.90    1.80
  18   3   5   -4.30    2.70
 -18  -3   5   -3.40    1.90
 -19  -3   0   -0.60    2.40
  19  -3   0   -0.50    1.30
  19  -3   0    3.70    2.80
 -19   3   0    0.10    2.00
  19   3   0    2.50    2.80
 -19   3   1    2.30    2.10
  19   3  -1    1.80    2.60
  19  -3   1    2.10    2.90
  19  -3   1   -2.20    2.10
 -19   3   1    0.40    2.30
 -19  -3  -1    2.50    2.60
  19  -3   1    4.80    2.80
 -19  -3   1   12.20    2.90
 -19  -3   1   -1.80    2.30
  19   3   1   -3.40    1.60
  19  -3  -1    1.30    2.50
  19   3   1    2.50    2.80
 -19  -3  -2   22.70    3.90
 -19   3   2    9.00    2.50
  19  -3   2    7.70    2.90
 -19   3   2    9.20    2.70
  19  -3   2    4.20    3.10
  19   3  -2   11.20    3.00
  19  -3  -2    6.20    2.40
  19   3   2    2.80    2.60
  19   3   2    9.10    3.40
 -19  -3   2    7.60    5.00
  19  -3   3   -3.60    2.90
 -19   3   3    4.70    2.00
  19   3  -3    4.10    2.40
 -19   3   3    2.80    1.70
  19  -3   3    3.70    3.00
  19   3   3   -4.10    2.50
  19  -3  -3    1.30    3.60
 -19  -3   3    0.10    3.60
  19   3   3   -0.40    2.80
  19  -3   4    5.20    3.30
  19  -3   4    2.30    3.50
 -19   3   4    7.40    1.90
 -19   3   4    8.60    2.00
 -19  -3   4    1.10    2.50
  19   3   4    2.10    3.20
  19   3   4    2.90    3.30
 -19  -3   4    4.60    2.40
  19  -3  -4    5.40    2.00
  20  -3   0   -1.70    1.10
  20  -3   0   -2.20    2.30
  20   3   0   -3.00    2.40
  20  -3   0   -2.40    0.90
 -20   3   0    3.40    2.50
  20  -3   1   10.10    3.50
  20  -3   1    7.70    2.10
 -20   3   1    8.10    2.90
  20   3  -1   12.00    3.40
  20  -3   1    4.20    2.30
  20   3   1    3.40    1.70
  20   3   1   10.10    3.50
  20  -3  -1    6.20    2.80
 -20  -3   1    8.10    3.10
  20  -3   2   -3.40    2.90
  20   3  -2    4.00    2.60
 -20   3   2    5.10    2.10
  20  -3   2    7.40    2.00
 -20   3   2    6.70    2.50
  20   3   2    3.70    3.30
  20  -3  -2    2.40    2.20
 -20  -3   2    1.70    2.60
  20   3   2   -2.70    2.30
  20  -3   3   51.59    5.30
  20  -3   3   37.20    5.50
 -20   3   3   62.09    4.40
 -20   3   3   67.79    4.60
  20   3  -3   61.59    5.40
  20   3   3   59.69    6.50
 -20  -3   3   55.29    5.50
  20   3   3   41.30    5.10
  20  -3  -3   57.79    4.90
   0  -4   0  169.88    3.90
   0   4   0  152.68    4.20
   0   4   0  164.88    3.80
   0  -4  -1   -0.10    0.70
   0  -4   1   -0.40    1.10
   0   4   1    1.50    1.00
   0  -4  -1   -0.20    1.10
   0  -4  -1    1.90    1.10
   0   4  -1    0.30    1.30
   0   4  -2  540.55   10.00
   0  -4  -2  527.15    9.40
   0   4   2  546.05    8.60
   0  -4  -2  540.25    9.60
   0  -4  -2  554.74    8.60
   0  -4   2  551.14    9.80
   0   4   2  547.05    9.70
   0  -4   3    0.70    1.30
   0  -4  -3   -1.60    1.50
   0   4   3    0.70    0.90
   0  -4  -3    1.30    1.30
   0   4  -3    1.90    1.40
   0  -4  -3    0.30    0.80
   0   4   3    1.00    1.60
   0   4   4    2.20    1.90
   0   4  -4    2.20    1.60
   0  -4   4    0.90    1.20
   0  -4  -4    0.30    1.40
   0   4   4    1.50    0.90
   0   4  -5   -1.10    1.30
   0   4   5    0.30    0.90
   0   4   5    1.80    1.70
   0  -4  -5   -1.70    1.10
   0  -4  -6  156.78    5.00
   0   4   6  163.38    4.40
   0   4  -6  149.29    5.30
   0   4   6  152.18    5.70
   0   4  -7   -0.70    1.70
   0   4   7    0.80    1.30
   0   4   7    0.80    2.20
   0  -4   7   -1.00    1.80
   0  -4  -8    6.90    1.60
   0   4   8    8.30    2.90
   0   4  -8    4.60    2.00
   0   4   8    8.80    1.70
   0  -4   8    6.10    2.40
   0  -4  -8   10.30    1.60
   0  -4  -9   -0.70    1.10
   0  -4   9    1.50    1.90
   0   4   9    0.10    2.30
   0   4  -9    3.30    1.80
   0  -4  -9    1.30    1.10
   0  -4   9    0.10    1.70
   0   4   9   -0.10    1.30
   0  -4  10   20.30    3.20
   0   4  10   19.00    2.40
   0  -4 -10   21.00    1.60
   0   4 -10   25.70    3.00
   0   4  10   28.80    4.30
   0  -4  10   21.90    3.40
   0  -4 -10   22.80    2.50
  -1   4   0   -1.20    1.20
  -1  -4   0   -2.60    1.10
   1  -4   0    0.10    1.00
   1  -4   0    0.00    0.90
  -1  -4   0    1.00    1.10
  -1   4   0   -0.30    0.80
   1   4   0    0.10    0.90
  -1  -4   0   -0.90    1.10
   1   4   0    0.50    1.10
  -1   4  -1 1084.69   17.20
   1  -4   2  438.16    8.40
  -1  -4  -2  435.66    8.30
  -1  -4  -2  424.76    7.50
  -1   4   2  428.26    8.00
  -1   4   2  447.46    7.60
   1   4  -2  424.16    8.40
   1   4   2  441.66    8.30
   1  -4  -2  429.36    7.80
   1  -4  -2  433.06    6.70
   1   4   2  447.86    7.50
  -1   4  -2  437.46    8.50
   1  -4  -2  431.46    8.00
  -1  -4   2  428.06    8.30
  -1  -4  -3  124.09    3.40
   1   4  -3  125.99    4.20
   1  -4   3  127.69    4.20
  -1  -4  -3  114.29    4.20
  -1   4   3  119.69    2.60
  -1   4   3  119.59    4.00
  -1   4  -3  124.59    4.40
   1  -4  -3  121.99    2.60
   1  -4  -3  116.19    3.50
  -1  -4   3  118.49    3.90
   1   4   3  132.89    4.40
   1  -4  -3  119.19    3.80
   1   4   3  125.79    3.40
  -1   4   4    3.10    0.80
   1   4  -4    3.40    1.60
  -1  -4  -4    2.50    1.50
  -1  -4  -4    1.60    1.00
   1   4   4    3.30    2.00
   1   4   4    3.20    1.20
  -1  -4   4    3.20    1.40
   1  -4  -4    1.50    1.10
  -1   4  -4    2.40    1.60
   1  -4  -4    0.40    1.30
  -1  -4  -5   33.50    2.80
  -1   4   5   37.10    3.00
  -1   4   5   35.40    1.80
   1   4  -5   35.50    2.70
  -1   4  -5   31.20    2.70
   1   4   5   36.60    2.30
   1   4   5   32.50    3.00
   1  -4  -5   33.30    2.30
   1  -4  -5   33.20    2.00
  -1   4   6   12.60    1.50
   1  -4   6   16.30    2.60
  -1  -4  -6   14.30    2.30
   1   4  -6   13.40    2.20
  -1   4   6   16.90    2.70
  -1   4  -6   14.40    2.30
   1   4   6   13.70    2.60
   1  -4  -6   16.20    1.70
  -1   4   7  199.68    5.00
   1  -4   7  197.78    7.10
   1   4  -7  191.68    6.10
  -1   4   7  213.98    7.20
  -1   4  -7  188.68    6.50
   1  -4  -7  198.28    4.90
   1   4   7  201.48    5.70
  -1  -4   7  193.98    6.50
   1   4   7  204.48    7.30
  -1   4   8  146.39    6.50
   1   4  -8  140.69    5.30
   1  -4   8  146.99    6.50
   1  -4   8  149.99    6.40
  -1   4  -8  136.79    5.80
  -1  -4   8  143.79    6.00
   1  -4  -8  145.29    3.70
   1   4   8  149.19    5.20
   1  -4  -8  140.19    3.90
   1   4   8  153.78    7.00
   1   4  -9    3.10    1.70
  -1  -4  -9    2.00    1.30
  -1   4   9    0.50    1.30
   1  -4   9    2.10    2.30
   1  -4  -9    3.00    0.90
   1  -4  -9    2.80    0.70
  -1   4  -9    3.30    2.10
   1   4   9    3.10    1.70
  -1  -4   9    4.50    2.10
   1   4   9    0.20    2.40
  -1  -4   9    2.80    2.00
  -1  -4 -10   -1.10    1.20
   1  -4  10    4.60    2.40
  -1  -4 -10    2.10    1.20
  -1   4  10   -0.50    2.60
   1  -4  10    3.10    2.10
   1   4 -10    2.60    1.50
   1   4  10   -1.70    2.50
   1   4  10   -1.90    1.50
  -1  -4  10    3.80    2.00
  -1  -4  10    2.70    2.00
  -1   4 -10    6.30    1.90
  -2  -4   0  283.67    5.50
  -2   4   0  269.57    5.90
   2  -4   0  279.57    5.80
  -2  -4   0  280.77    6.10
  -2  -4   0  285.17    5.70
  -2   4   0  281.07    5.60
   2  -4   0  281.37    5.60
  -2  -4  -1  343.47    6.80
   2   4  -1  335.27    6.90
  -2  -4  -1  355.06    6.50
  -2   4   1  335.67    6.50
   2  -4   1  347.37    7.00
  -2   4   1  346.87    7.40
   2  -4  -1  335.97    6.40
   2   4   1  346.77    6.50
  -2   4  -1  345.57    7.10
   2  -4  -1  337.77    6.50
   2   4   1  346.57    6.70
  -2  -4   1  348.67    6.10
  -2  -4   1  333.77    7.00
   2  -4   2   29.80    2.20
  -2   4   2   27.90    1.70
   2   4  -2   29.10    2.20
  -2   4   2   32.80    2.00
  -2  -4  -2   26.50    2.20
  -2  -4  -2   30.50    1.90
   2   4   2   30.00    1.90
   2  -4  -2   27.60    1.90
  -2   4  -2   25.30    2.20
   2   4   2   31.50    2.20
   2  -4  -2   31.70    1.80
   2  -4  -2   29.80    0.90
  -2  -4   2   25.30    2.10
  -2  -4  -3  587.04   10.10
  -2  -4  -3  572.04   11.00
   2   4  -3  577.34   10.70
  -2   4   3  594.84   10.50
  -2   4  -3  569.24   11.10
   2   4   3  573.44   10.10
   2   4   3  579.74   11.20
   2  -4  -3  567.64    9.90
   2  -4  -3  576.44    9.60
  -2  -4   3  575.94   10.40
  -2  -4  -4    5.00    1.40
   2   4  -4    3.30    1.60
  -2  -4  -4    4.90    1.70
  -2   4   4    3.20    1.60
  -2   4   4    4.80    0.60
  -2   4  -4    5.60    1.90
   2  -4  -4    3.10    1.20
   2  -4  -4    5.50    1.10
   2   4   4    4.30    2.00
   2   4   4    4.00    1.40
  -2  -4   4    5.20    1.50
  -2  -4  -5  291.87    7.60
  -2   4   5  309.27    7.40
  -2   4   5  302.27    5.20
   2   4  -5  285.27    7.00
   2  -4  -5  301.27    6.10
   2  -4  -5  297.37    5.70
   2   4   5  297.67    8.00
  -2  -4   5  304.67    6.70
  -2   4  -5  312.57    7.80
   2   4  -6   45.40    3.00
  -2  -4  -6   50.49    3.60
  -2   4   6   47.60    3.50
  -2   4   6   50.79    2.10
   2  -4   6   46.30    3.80
   2   4   6   49.90    3.10
   2  -4  -6   47.70    2.00
  -2   4  -6   46.00    3.50
   2   4   6   47.70    3.90
  -2   4   7  496.45    8.80
   2   4  -7  490.05   10.40
   2  -4   7  494.65   12.30
  -2   4   7  523.45   11.70
  -2   4  -7  490.35   11.40
   2  -4  -7  489.85    8.00
   2   4   7  515.35   10.60
   2  -4  -7  481.25    7.80
   2   4   7  502.05   12.50
  -2  -4   7  494.55   11.10
  -2   4   8   17.70    1.90
   2  -4   8   19.90    3.30
  -2   4   8   18.40    3.20
   2   4  -8   21.30    2.50
   2  -4   8   19.40    3.00
   2   4   8   22.80    3.90
  -2   4  -8   21.40    3.10
   2   4   8   21.70    2.70
  -2  -4   8   22.50    3.00
  -2   4   9    0.40    2.30
  -2   4   9   -0.60    1.00
   2  -4   9    2.30    2.10
   2  -4   9    1.50    2.30
   2   4  -9    3.20    1.60
  -2  -4  -9    0.40    1.30
  -2  -4   9    6.00    2.10
   2   4   9    2.10    2.50
  -2   4  -9    1.70    1.90
   2   4   9    0.80    1.70
   2  -4  10    3.30    2.20
   2   4 -10    3.60    1.40
  -2   4  10    0.70    2.60
   2  -4  10    5.00    2.40
  -2  -4 -10    2.30    1.40
  -2  -4  10    5.80    2.40
   2   4  10   -1.20    2.90
   2   4  10   -0.90    1.70
  -2   4 -10    6.70    2.00
  -2  -4  10    1.70    1.80
   3  -4   0    0.00    0.80
   3   4   0    0.80    0.90
  -3   4   0   -0.80    1.00
  -3  -4   0    1.80    1.10
   3   4   0   -0.30    1.00
  -3  -4   0   -0.20    0.90
   3  -4   0   -0.30    0.90
  -3  -4   0    1.20    0.90
  -3  -4  -1  306.87    6.40
  -3  -4  -1  297.47    6.10
  -3   4   1  307.87    6.00
   3  -4   1  304.37    6.50
  -3   4   1  289.37    6.00
  -3   4  -1  302.97    6.60
   3  -4  -1  297.37    5.90
  -3  -4   1  303.07    6.30
   3  -4  -1  308.97    5.90
  -3  -4   1  304.37    5.50
  -3  -4   1  298.37    6.50
   3   4   1  303.47    6.30
  -3  -4  -2  771.62   12.60
   3   4  -2  735.43   12.60
  -3   4   2  754.12   12.30
  -3   4   2  727.53   12.00
  -3  -4  -2  744.83   13.10
   3  -4  -2  754.42   11.90
  -3  -4   2  754.72   12.90
   3  -4  -2  737.23   10.60
  -3   4  -2  763.52   13.30
   3   4   2  773.32   12.60
   3   4   2  753.62   13.20
  -3   4  -3 1588.54   25.20
   3   4  -4    2.90    1.50
  -3  -4  -4    1.50    1.60
  -3   4   4    0.60    1.40
  -3  -4  -4    1.20    1.20
   3  -4  -4    1.50    0.70
   3  -4  -4   -0.20    0.80
   3   4   4    2.20    1.60
  -3   4  -4    2.00    1.60
   3   4   4    1.00    2.00
  -3  -4   4    1.30    1.10
  -3  -4  -5  163.78    5.10
   3  -4   5  168.38    6.00
   3   4  -5  168.28    4.90
  -3   4   5  169.88    2.70
  -3  -4  -5  159.18    5.60
  -3   4   5  165.38    5.10
  -3   4  -5  171.78    5.70
   3  -4  -5  163.28    3.10
  -3  -4   5  173.08    4.60
   3   4   5  172.38    5.10
   3   4   5  172.78    6.20
  -3  -4  -6  169.78    6.30
   3  -4   6  166.18    6.60
  -3   4   6  174.68    3.30
   3   4  -6  168.88    5.10
  -3   4   6  180.38    5.80
   3   4   6  177.38    5.60
   3   4   6  178.68    6.70
  -3   4  -6  162.48    6.00
   3  -4   7  351.66    9.90
  -3  -4  -7  360.56    9.70
  -3   4   7  359.46    6.30
  -3   4   7  378.36    9.40
   3  -4   7  351.76   10.30
   3   4  -7  350.56    8.00
  -3   4  -7  364.06    9.70
   3   4   7  355.66   10.30
   3   4   7  357.96    8.80
   3  -4   8    7.40    2.50
  -3   4   8    6.50    1.10
   3  -4   8    9.00    2.90
  -3   4   8    8.40    2.60
   3   4  -8    8.40    1.80
  -3   4  -8    9.80    2.50
  -3  -4   8    8.20    2.20
   3   4   8   10.10    2.20
   3  -4   9    0.50    2.00
  -3   4   9   -0.30    2.30
  -3   4   9   -1.00    0.70
   3   4  -9    0.80    1.30
   3  -4   9    5.20    2.50
   3   4   9   -0.10    1.70
  -3   4  -9    1.00    1.90
  -3  -4   9    0.80    1.60
   3   4   9   -0.30    2.40
  -3   4  10   -0.60    0.60
  -3  -4 -10    2.90    1.70
   3  -4  10    3.40    2.50
  -3   4  10   -0.40    2.50
   3  -4  10    0.00    2.00
   3   4  10   -0.70    3.00
   3   4  10   -4.50    1.70
  -3  -4  10    6.00    1.90
  -3   4 -10    5.20    2.00
   4  -4   0  637.84   11.10
   4   4   0  630.04   10.40
   4  -4   0  643.74   10.80
  -4  -4   0  628.84   11.10
  -4  -4   0  639.04   10.70
  -4   4   0  646.24   11.20
   4   4   0  619.24   11.10
   4  -4  -1 1151.88   17.20
  -4  -4   1 1188.78   18.70
  -4   4   2   17.20    1.90
  -4  -4  -2   15.90    2.30
  -4  -4  -2   17.60    1.90
  -4   4   2   16.30    1.70
   4  -4  -2   17.90    2.00
  -4  -4   2   13.80    1.90
  -4  -4   2   14.50    1.90
  -4   4  -2   20.20    2.50
   4   4   2   18.30    2.00
   4  -4  -2   18.50    0.90
   4  -4  -2   16.20    1.50
  -4  -4  -3  162.98    4.90
  -4   4   3  165.48    4.50
   4   4  -3  177.78    4.60
  -4  -4  -3  161.28    5.40
  -4   4   3  161.08    3.70
   4  -4  -3  157.78    3.50
  -4  -4   3  164.88    4.80
   4  -4  -3  159.08    3.50
   4   4   3  167.68    5.60
  -4   4  -3  167.98    5.40
  -4   4   4   59.19    2.90
  -4  -4  -4   52.79    3.40
   4   4  -4   53.29    2.70
  -4  -4  -4   56.49    3.10
   4  -4   4   54.49    3.60
   4   4   4   54.89    3.20
   4   4   4   50.89    3.60
  -4  -4   4   51.59    2.60
  -4   4  -4   61.69    3.50
   4  -4   5  145.09    5.90
  -4  -4  -5  134.79    5.40
  -4  -4  -5  136.39    4.80
   4   4  -5  138.19    4.20
   4  -4   5  141.39    5.60
  -4   4   5  145.09    4.60
  -4   4  -5  137.09    5.20
  -4  -4   5  131.79    4.00
   4   4   5  137.29    5.60
   4   4   5  144.59    5.00
   4  -4   6  138.99    6.00
  -4   4   6  143.09    5.10
   4  -4   6  133.89    6.00
  -4  -4  -6  134.19    6.00
   4   4  -6  134.39    4.20
  -4   4  -6  148.19    5.80
   4   4   6  138.39    6.20
   4   4   6  138.19    5.30
   4   4  -7   46.70    2.70
   4  -4   7   48.40    4.60
   4  -4   7   51.29    4.40
  -4   4   7   51.89    3.90
  -4  -4  -7   50.39    4.70
   4   4   7   50.69    3.90
   4   4   7   52.99    4.70
  -4   4  -7   50.29    4.10
   4  -4   8   18.80    3.30
  -4   4   8   19.10    3.20
   4   4   8   20.20    2.90
  -4   4  -8   17.70    3.20
   4   4   8   19.20    3.80
  -4  -4   8   19.30    2.60
   4  -4   9    3.20    2.50
   4  -4   9    2.40    2.20
  -4   4   9    0.30    2.20
   4   4   9    1.50    2.00
  -4  -4   9    6.30    2.00
  -4   4  -9    6.20    2.30
   4   4   9    1.70    3.20
  -4   4  10   -2.30    2.30
  -4  -4 -10    1.20    1.50
   4  -4  10    5.70    2.90
   4  -4  10   -2.00    2.00
   4   4  10   -1.30    3.10
  -4   4 -10    3.00    2.00
  -4  -4  10    3.00    1.70
   4   4  10   -3.00    1.90
   5   4   0   -0.80    1.30
  -5   4   0   -1.20    1.00
  -5  -4   0   -1.00    1.30
  -5  -4   0    2.20    1.30
   5  -4   0   -0.30    1.10
   5  -4   0    0.20    0.90
   5   4   0   -0.80    1.00
  -5   4   1   61.49    2.80
   5   4  -1   59.09    3.20
  -5  -4  -1   53.99    3.00
  -5  -4  -1   55.99    3.20
  -5   4   1   56.89    2.60
  -5  -4   1   58.29    2.60
   5  -4  -1   58.39    2.20
  -5  -4   1   54.29    3.00
   5  -4  -1   54.69    2.40
   5   4   1   60.39    3.30
   5   4   1   53.19    2.80
  -5   4   2  396.06    7.60
  -5   4   2  397.96    7.70
  -5  -4  -2  408.86    8.90
  -5  -4  -2  412.36    8.70
   5  -4   2  404.16    8.80
  -5   4  -2  399.46    8.90
   5  -4  -2  402.16    6.50
  -5  -4   2  400.56    6.60
   5  -4  -2  405.76    7.10
   5   4   2  400.16    8.80
  -5  -4   2  395.86    8.40
  -5  -4   2  404.56    8.50
   5   4   2  419.16    8.60
  -5  -4  -3  125.09    4.60
  -5   4   3  123.79    3.30
  -5   4   3  129.09    3.80
  -5  -4  -3  127.59    4.90
   5  -4   3  120.09    5.00
   5  -4   3  127.49    4.90
   5   4   3  123.39    5.00
  -5  -4   3  130.19    4.30
   5  -4  -3  123.39    2.40
   5   4   3  126.99    4.70
  -5   4  -3  120.29    4.70
  -5  -4   3  120.89    4.50
  -5  -4  -4  112.69    4.80
  -5   4   4  122.49    3.80
   5  -4   4  114.99    5.00
  -5  -4  -4  121.49    4.60
   5  -4   4  115.29    4.90
  -5  -4   4  119.39    3.90
  -5   4  -4  122.89    4.90
  -5  -4   4  127.39    4.60
   5   4   4  119.29    5.10
   5   4   4  121.69    4.60
   5  -4   5   13.00    2.80
  -5  -4  -5   14.50    2.20
  -5  -4  -5   14.60    2.60
   5  -4   5   15.50    2.60
  -5   4  -5   12.80    2.40
   5   4   5   17.10    2.40
  -5  -4   5   17.00    1.80
   5   4   5   17.00    2.90
  -5   4   6    0.40    1.60
   5  -4   6   -0.20    1.90
  -5  -4  -6    0.80    2.00
   5  -4   6   -1.40    2.10
   5   4   6   -0.30    1.70
  -5   4  -6   -2.40    1.80
  -5  -4   6   -0.10    0.90
   5   4   6   -2.00    2.20
   5  -4   7   33.60    4.00
   5  -4   7   30.90    3.80
  -5   4   7   32.70    3.20
  -5  -4  -7   36.80    4.20
  -5   4  -7   37.50    4.80
   5   4   7   27.20    3.10
   5   4   7   35.40    4.30
   5  -4   8   42.30    4.40
  -5   4   8   47.90    4.00
   5  -4   8   49.10    4.70
   5   4   8   41.80    4.00
  -5   4  -8   43.40    4.20
   5   4   8   40.00    4.70
  -5  -4   8   41.30    3.10
   5  -4   9   11.40    3.10
   5  -4   9    3.70    2.60
  -5   4   9    3.80    2.50
   5   4   9    2.80    2.30
  -5   4  -9    7.10    2.50
   5   4   9    5.50    3.40
  -5  -4   9    7.30    2.00
  -5  -4 -10    6.50    2.10
   5  -4  10    4.50    2.60
   5  -4  10    5.10    2.80
  -5   4  10   -2.00    2.30
   5   4  10   -1.10    3.10
  -5  -4  10    8.10    1.80
   5   4  10    0.70    2.30
   6  -4   0   43.50    2.70
  -6  -4   0   51.89    3.30
   6   4   0   50.39    2.60
  -6  -4   0   48.70    2.80
   6  -4   0   46.10    2.80
   6   4   0   46.10    3.40
  -6   4   0   45.90    3.00
  -6   4   1   17.50    2.00
   6  -4   1   19.90    2.60
   6   4  -1   17.00    1.00
  -6  -4  -1   19.30    2.40
  -6  -4  -1   21.60    2.60
   6   4  -1   19.30    2.40
   6   4   1   13.50    2.20
   6   4   1   21.10    2.50
  -6  -4   1   20.00    2.10
   6  -4  -1   14.50    1.90
   6  -4  -1   17.40    1.90
   6  -4  -1   19.10    2.00
  -6  -4   1   13.10    2.20
  -6   4  -1   16.70    2.40
  -6   4   2  683.03   11.50
  -6  -4  -2  678.23   13.10
  -6  -4  -2  655.83   12.60
   6  -4   2  677.03   13.40
   6  -4   2  681.23   12.90
  -6   4   2  674.73   11.60
   6   4   2  700.93   12.80
  -6  -4   2  674.03   12.30
   6  -4  -2  680.03   10.60
   6   4   2  668.83   12.80
  -6   4  -2  647.64   12.90
  -6  -4   2  676.53   10.50
  -6  -4   2  684.33   12.50
   6  -4  -2  658.83   10.80
   6  -4  -2  665.53   10.60
  -6   4   3   12.00    1.50
  -6  -4  -3   13.10    2.40
  -6  -4  -3   14.40    2.20
   6  -4   3   10.50    2.00
  -6   4   3   13.00    1.60
   6  -4   3    9.60    2.30
  -6  -4   3   12.60    1.90
  -6   4  -3   10.40    2.30
  -6  -4   3   11.30    1.90
   6   4   3   12.50    2.50
   6   4   3   13.30    2.20
  -6  -4  -4  108.49    4.90
  -6   4   4  101.99    2.40
  -6  -4  -4  101.69    4.40
   6  -4   4  112.89    5.10
  -6   4   4  113.79    3.60
   6  -4   4  112.39    4.90
   6   4   4  108.89    4.60
  -6  -4   4  107.49    4.30
  -6  -4   4  104.79    3.80
   6   4   4  108.69    5.10
  -6   4  -4  115.39    4.90
  -6   4   5    2.40    1.60
   6  -4   5    1.80    1.80
   6  -4   5   -1.80    2.10
  -6  -4  -5    0.20    1.80
  -6  -4  -5    2.60    1.70
   6   4   5   -0.20    2.00
  -6  -4   5    1.50    1.10
  -6  -4   5    1.20    1.60
  -6   4  -5    0.20    1.80
   6   4   5    2.40    1.90
   6  -4   6   52.29    4.50
  -6   4   6   54.79    3.30
  -6  -4  -6   54.19    4.00
  -6  -4  -6   52.19    4.40
   6  -4   6   54.09    4.40
  -6   4  -6   52.49    4.50
   6   4   6   55.29    4.20
   6   4   6   54.49    4.70
  -6  -4   6   53.29    3.80
  -6  -4   6   53.39    2.40
   6  -4   7  142.19    6.70
   6  -4   7  134.99    6.80
  -6  -4  -7  150.28    7.20
  -6   4   7  151.48    5.40
  -6  -4   7  144.79    5.80
   6   4   7  144.29    6.10
  -6   4  -7  152.08    6.60
  -6   4   8   24.60    3.10
   6  -4   8   26.20    4.20
   6  -4   8   23.80    3.60
  -6   4  -8   33.10    4.10
   6   4   8   24.00    4.10
  -6  -4   8   23.80    2.50
   6   4   8   20.40    3.10
  -6  -4   8   22.40    2.90
   6  -4   9    5.80    2.70
  -6   4   9    2.10    2.10
   6  -4   9    4.50    3.00
   6   4   9    0.80    3.60
  -6  -4   9    7.00    1.70
   6   4   9    4.50    3.10
  -6  -4   9    8.00    2.10
   6  -4  10   -0.80    2.30
   6  -4  10    3.90    2.80
  -6   4 -10    4.90    2.40
   6   4  10   -3.00    2.20
  -6  -4  10    7.80    1.70
  -6  -4  10    4.00    1.60
   7  -4   0    1.90    1.50
   7  -4   0   -2.30    1.30
  -7  -4   0    1.20    1.60
   7  -4   0   -0.90    1.60
  -7  -4   0    2.00    1.90
   7   4   0   -0.80    1.70
   7   4   0    0.20    1.30
  -7   4   0   -1.70    1.50
   7  -4   1  165.68    5.40
  -7   4   1  159.78    4.80
   7  -4   1  172.48    5.40
   7   4  -1  159.38    2.90
  -7  -4  -1  169.48    5.50
  -7  -4  -1  167.18    5.50
   7   4  -1  162.08    5.40
   7  -4  -1  161.88    4.50
   7  -4  -1  167.08    4.40
   7   4   1  170.98    5.50
  -7   4  -1  168.78    5.50
  -7  -4   1  161.98    4.30
   7  -4  -1  173.68    4.40
  -7  -4   1  166.98    5.40
  -7  -4  -2  422.26    9.70
  -7  -4  -2  440.36    9.60
   7   4  -2  415.46    9.20
   7  -4   2  421.66    9.80
  -7   4   2  433.76    8.30
   7  -4   2  429.56    9.70
  -7   4   2  426.76    8.40
   7   4   2  443.36    9.70
   7  -4  -2  424.56    7.60
   7   4   2  434.86    9.60
   7  -4  -2  429.56    7.20
  -7  -4   2  432.56    9.30
  -7  -4   2  430.06    7.90
   7  -4  -2  422.26    7.30
  -7   4  -2  412.56    9.60
  -7  -4   2  442.96    9.20
   7  -4   3  104.19    4.90
   7  -4   3  111.09    4.80
  -7  -4  -3  115.59    4.70
  -7   4   3  108.69    3.30
  -7  -4  -3  104.59    4.70
  -7   4   3  106.19    3.50
  -7  -4   3  109.09    2.30
   7  -4  -3  106.59    2.60
   7   4   3  122.39    4.80
  -7  -4   3  107.99    4.40
   7   4   3   87.69    4.50
  -7  -4   3  103.39    4.10
  -7   4  -3  112.99    4.80
  -7   4   4   16.40    1.90
  -7  -4  -4   15.20    2.60
  -7  -4  -4   16.30    2.50
  -7   4   4   15.60    1.20
   7  -4   4   16.70    2.70
   7  -4   4   18.20    2.80
  -7  -4   4   18.60    2.10
  -7   4  -4   19.60    2.90
  -7  -4   4   21.60    2.50
   7   4   4   15.90    2.80
   7   4   4   14.60    2.40
  -7  -4  -5    3.20    1.90
  -7  -4  -5    4.10    2.70
   7  -4   5    4.00    2.30
   7  -4   5    5.60    2.30
  -7   4   5    4.90    2.50
  -7  -4   5    6.80    1.50
   7   4   5    7.40    2.30
  -7  -4   5    2.90    1.70
  -7   4  -5    4.50    2.20
   7   4   5    7.20    2.70
  -7   4   6   11.50    2.00
  -7  -4  -6    5.70    2.50
   7  -4   6   10.10    3.00
   7  -4   6    9.80    2.60
  -7  -4   6    9.30    1.40
  -7  -4   6    5.70    1.90
   7   4   6    9.60    2.50
   7   4   6   10.90    3.10
  -7   4  -6   10.40    2.80
  -7  -4  -7   27.40    4.20
  -7   4   7   24.90    2.80
   7  -4   7   22.60    3.80
   7   4   7   17.90    3.70
  -7  -4   7   21.10    2.80
  -7   4  -7   24.10    3.60
   7   4   7   23.10    3.20
  -7   4   8   35.30    3.40
   7  -4   8   39.80    4.60
   7  -4   8   32.80    4.20
   7   4   8   35.80    4.00
  -7  -4   8   41.20    4.30
  -7   4  -8   37.20    4.40
   7   4   8   37.20    4.90
  -7  -4   8   38.00    2.60
  -7   4   9   18.00    3.00
   7  -4   9   21.90    4.20
   7  -4   9   22.70    3.90
  -7   4  -9   30.10    4.20
   7   4   9   24.00    4.60
  -7  -4   9   23.90    3.00
   7   4   9   14.90    3.20
  -7  -4   9   25.90    2.50
   7  -4  10   10.20    3.50
  -7   4  10   -3.80    2.20
   7  -4  10   -4.40    2.00
  -7  -4  10    4.60    1.60
  -7   4 -10    4.50    2.60
   7   4  10   -0.50    3.00
   7   4  10   -2.40    2.20
   8   4   0 1259.57   21.20
  -8   4   0 1255.07   21.00
   8   4   0 1240.78   19.40
  -8  -4   0 1252.87   20.40
   8  -4   0 1272.37   20.10
  -8  -4   0 1259.97   21.10
   8  -4   0 1250.27   20.40
  -8  -4  -1   85.89    4.00
   8  -4   1   81.29    3.90
  -8   4   1   81.89    3.50
  -8  -4  -1   85.29    4.20
   8   4  -1   78.69    4.00
   8   4  -1   80.79    1.70
   8  -4   1   79.09    4.10
  -8  -4   1   84.09    4.00
   8  -4  -1   89.29    3.40
  -8  -4   1   82.59    3.30
   8   4   1   83.59    3.60
  -8   4  -1   86.19    4.10
   8  -4  -1   80.39    3.20
   8   4   1   87.79    4.30
   8  -4  -1   87.99    3.10
  -8  -4  -2   57.99    3.60
  -8   4   2   49.30    2.70
  -8  -4  -2   50.19    3.50
   8   4  -2   48.20    3.30
   8  -4   2   49.99    3.50
   8  -4   2   49.40    3.50
  -8   4   2   52.19    2.40
   8   4   2   53.09    3.50
   8  -4  -2   53.89    1.90
   8   4   2   52.99    3.70
  -8  -4   2   53.99    3.30
  -8  -4   2   51.39    2.30
   8  -4  -2   49.30    1.90
  -8   4  -2   55.99    3.60
   8  -4  -2   54.79    2.50
  -8  -4  -3   24.20    2.90
  -8   4   3   27.20    2.00
  -8   4   3   27.10    2.00
   8  -4   3   23.00    2.70
   8  -4   3   30.00    3.20
  -8  -4  -3   28.70    3.00
   8  -4  -3   28.10    1.70
   8   4   3   29.60    3.20
   8   4   3   27.60    3.20
  -8   4  -3   28.60    3.00
  -8  -4   3   28.10    1.40
  -8  -4   3   26.40    3.80
  -8  -4   3   27.80    2.80
   8  -4   4   58.19    4.20
  -8  -4  -4   60.59    4.20
  -8  -4  -4   63.59    4.00
  -8   4   4   62.39    2.30
   8  -4   4   67.89    4.30
  -8   4   4   60.29    2.80
   8   4   4   64.79    4.30
  -8   4  -4   60.59    4.10
  -8  -4   4   66.39    3.40
  -8  -4   4   64.79    3.80
   8   4   4   65.29    4.40
  -8  -4  -5    5.10    2.40
   8  -4   5    5.20    2.60
   8  -4   5    1.30    2.20
  -8  -4  -5    5.30    2.80
  -8  -4   5    5.60    1.50
   8   4   5    8.10    2.90
  -8  -4   5    3.90    1.80
   8   4   5    6.50    2.40
  -8   4  -5    5.20    2.30
  -8  -4  -6   -0.20    2.30
  -8   4   6    1.20    1.50
  -8  -4  -6   -0.40    1.80
   8  -4   6    0.40    2.20
   8  -4   6   -1.00    2.20
  -8  -4   6   -1.90    1.60
   8   4   6    0.10    2.10
   8   4   6   -2.00    2.40
  -8  -4   6    1.00    1.00
  -8   4  -6    2.20    2.20
   8  -4   7    4.70    2.70
  -8   4   7    4.10    1.90
  -8  -4  -7    8.40    3.10
   8  -4   7    5.30    2.50
  -8  -4   7    5.80    2.00
   8   4   7    4.20    2.40
   8   4   7    5.90    3.00
  -8   4  -7    1.50    2.20
  -8   4   8    3.50    2.00
   8  -4   8    4.20    2.60
   8  -4   8    7.30    3.00
   8   4   8    0.70    2.80
  -8  -4   8    5.20    1.30
   8   4   8    4.30    2.60
  -8   4   9    4.70    2.20
   8  -4   9    1.30    2.60
   8  -4   9   11.20    3.30
  -8  -4   9    9.50    1.60
  -8  -4   9    4.50    1.90
  -8   4  -9    6.90    2.70
   8   4   9    5.70    3.70
   8   4   9    4.40    2.50
   9   4   0   -0.50    1.20
  -9  -4   0    0.90    1.60
  -9   4   0   -0.80    1.30
  -9  -4   0   -0.30    1.50
   9   4   0   -0.80    1.50
   9  -4   0    1.40    1.30
   9  -4   0   -0.40    1.10
   9  -4   0   -1.00    1.40
  -9   4   1    2.70    1.40
   9  -4   1    2.40    1.60
  -9   4   1    4.00    1.30
   9   4  -1    5.00    1.90
  -9  -4  -1    3.30    1.70
  -9  -4  -1    3.70    1.80
   9  -4   1    2.20    1.60
  -9  -4   1    2.90    1.50
   9  -4  -1    2.90    1.50
   9   4   1    2.20    1.70
  -9  -4   1    2.40    1.70
   9  -4  -1    1.80    1.30
   9   4   1    3.70    1.80
   9  -4  -1    1.40    1.10
  -9   4   2   45.50    2.40
  -9  -4  -2   45.30    3.50
   9   4  -2   44.50    3.30
   9  -4   2   47.80    3.50
  -9   4   2   46.80    2.80
   9  -4   2   51.19    3.60
  -9  -4  -2   48.30    3.50
   9  -4  -2   45.80    1.70
   9  -4  -2   45.50    1.70
  -9  -4   2   51.39    3.40
  -9  -4   2   48.60    2.40
   9   4   2   49.90    3.50
   9  -4  -2   48.60    2.60
   9   4   2   47.70    3.60
   9  -4   3    1.50    1.80
  -9  -4  -3   -1.20    1.70
   9  -4   3   -0.50    1.80
  -9   4   3    0.70    1.10
  -9  -4  -3    1.10    1.80
  -9   4   3    2.10    0.90
  -9  -4   3   -0.30    1.60
   9   4   3    1.50    2.00
   9   4   3    2.30    2.00
   9  -4  -3    0.60    0.90
  -9  -4   3    0.30    1.50
  -9   4  -3    1.20    1.80
  -9   4   4  197.68    4.70
   9  -4   4  209.38    7.60
  -9  -4  -4  206.28    7.40
   9  -4   4  205.58    7.40
  -9  -4  -4  217.48    7.40
  -9  -4   4  202.18    3.60
  -9  -4   4  208.78    6.50
  -9   4  -4  202.28    7.50
   9   4   4  208.18    7.30
   9   4   4  205.58    7.60
  -9  -4   4  190.98    6.00
   9  -4   5   56.09    4.80
  -9   4   5   68.19    3.20
  -9  -4  -5   58.39    4.40
  -9  -4  -5   72.29    5.00
   9  -4   5   65.89    5.00
   9   4   5   70.49    5.10
   9   4   5   70.69    5.00
  -9  -4   5   71.99    4.20
  -9   4  -5   64.09    4.60
  -9  -4   5   67.09    3.40
  -9   4   6   14.00    2.00
  -9  -4  -6   13.60    2.80
  -9  -4  -6   10.90    3.10
   9  -4   6    8.20    3.10
  -9   4  -6   12.10    3.10
   9   4   6   13.40    3.10
  -9  -4   6   11.00    2.30
  -9  -4   6   14.50    1.70
   9   4   6   12.30    3.50
  -9   4   7   11.70    2.10
   9  -4   7   13.50    3.40
   9  -4   7   16.30    3.40
  -9  -4   7   10.40    2.40
   9   4   7   16.10    3.80
   9   4   7   11.90    3.60
  -9   4   8    4.50    1.90
   9  -4   8    6.70    2.90
   9  -4   8    7.20    3.00
  -9  -4   8    6.40    1.20
   9   4   8    3.20    2.60
  -9  -4   8    8.50    2.10
   9   4   8    2.40    3.20
  -9   4  -8    7.50    2.80
  -9   4   9   49.90    4.00
   9  -4   9   54.09    5.70
   9  -4   9   62.39    5.80
  -9  -4   9   58.99    4.20
   9   4   9   55.19    5.40
   9   4   9   63.19    6.20
  -9   4  -9   64.39    5.50
  -9  -4   9   62.79    2.90
  10  -4   0    1.90    1.60
  10   4   0    3.60    1.30
 -10  -4   0    2.10    1.70
  10  -4   0    2.80    1.50
  10  -4   0    0.20    1.20
 -10   4   0    3.90    1.70
  10   4   0    5.50    2.00
 -10  -4   0    2.90    1.70
 -10   4   0    2.00    1.40
  10   4  -1   34.30    3.30
 -10   4   1   37.00    2.90
  10  -4   1   40.20    3.30
 -10   4   1   34.50    2.60
 -10  -4  -1   36.80    3.10
 -10  -4  -1   36.40    3.30
  10  -4   1   40.20    3.40
  10  -4  -1   33.80    2.80
  10   4   1   36.00    3.40
  10   4   1   32.10    2.80
  10  -4  -1   35.50    2.40
 -10  -4   1   35.60    3.30
  10  -4  -1   34.30    2.20
 -10  -4   1   36.10    2.60
 -10  -4  -2   34.20    3.30
 -10   4   2   39.90    2.60
  10  -4   2   39.60    3.70
  10   4  -2   36.80    3.40
 -10  -4  -2   39.70    3.70
 -10   4   2   40.50    2.90
  10  -4   2   37.70    3.50
  10  -4  -2   40.60    1.40
  10   4   2   37.00    3.30
  10   4   2   40.90    3.70
 -10  -4   2   35.30    2.40
 -10  -4   2   40.20    3.40
  10  -4  -2   37.70    1.30
 -10  -4  -3  192.48    8.20
 -10   4   3  182.78    5.20
 -10  -4  -3  186.68    8.00
 -10   4   3  183.18    4.70
  10  -4   3  185.08    6.90
  10  -4   3  198.28    7.10
  10   4   3  200.38    7.10
  10  -4  -3  186.48    4.80
  10   4   3  183.88    6.70
 -10  -4   3  184.48    6.30
 -10  -4   3  185.08    5.90
 -10  -4   3  183.18    4.40
 -10   4   4   50.59    2.90
 -10   4   4   52.19    2.20
 -10  -4  -4   47.10    4.30
 -10   4   4   52.79    2.60
  10  -4   4   51.19    4.50
  10  -4   4   52.39    4.50
 -10  -4  -4   51.09    4.30
 -10  -4   4   51.49    1.90
 -10   4  -4   49.70    4.30
 -10  -4   4   57.29    3.60
 -10  -4   4   57.39    4.00
  10   4   4   55.89    4.50
  10   4   4   57.89    5.00
 -10   4   5    5.60    0.70
 -10   4   5    5.50    1.50
 -10  -4  -5    3.50    2.60
  10  -4   5    4.80    2.60
  10  -4   5    9.00    2.90
 -10  -4  -5    6.30    2.40
 -10   4  -5    5.50    2.50
 -10  -4   5    5.90    0.60
  10   4   5    6.80    2.90
  10   4   5    1.40    2.40
 -10  -4   5    7.80    2.20
 -10  -4  -6   35.40    4.00
  10  -4   6   37.00    4.40
 -10   4   6   33.60    2.70
  10  -4   6   31.80    4.10
  10   4   6   38.20    4.80
 -10  -4   6   34.80    2.30
 -10  -4   6   37.60    3.60
  10   4   6   33.50    4.20
 -10  -4  -7   61.39    6.10
 -10   4   7   40.40    3.10
  10  -4   7   28.30    4.10
  10  -4   7   48.10    5.00
  10   4   7   37.10    4.40
  10   4   7   42.60    5.10
 -10   4  -7   41.10    5.00
 -10  -4   7   41.10    3.80
 -10   4   8   -0.10    1.60
  10  -4   8   -2.00    2.40
  10  -4   8    7.80    3.30
  10   4   8   -1.70    2.40
  10   4   8    3.80    3.20
 -10   4  -8    5.10    2.80
 -10  -4   8    5.30    0.90
 -10  -4   8    1.70    1.70
 -10   4   9    1.20    1.80
  10  -4   9   -0.90    2.80
  10  -4   9    3.70    2.90
 -10   4  -9   12.40    3.30
 -10  -4   9    1.00    1.70
  10   4   9    1.30    2.70
  10   4   9   -4.70    2.70
  11  -4   0    0.70    1.40
  11   4   0    0.00    1.20
  11  -4   0   -0.40    1.50
 -11   4   0    1.10    1.50
  11  -4   0   -1.90    1.40
  11   4   0    1.40    1.80
 -11  -4   0    0.80    1.80
 -11  -4   0    1.40    1.80
  11  -4   1    8.10    2.20
 -11   4   1   12.90    2.30
  11   4  -1    7.80    2.20
 -11   4   1   11.30    1.90
  11  -4   1    9.60    2.30
 -11  -4  -1   16.00    2.80
 -11  -4  -1   11.00    2.30
  11   4   1    8.90    2.40
  11  -4  -1   10.80    1.80
 -11  -4   1    8.70    2.20
 -11  -4   1    9.20    2.00
  11  -4  -1   13.30    2.00
  11   4   1   15.30    2.30
  11  -4  -1   11.80    1.60
  11  -4   2  553.04   12.40
 -11  -4  -2  517.95   12.20
  11   4  -2  501.75   11.60
  11  -4   2  512.55   12.10
 -11   4   2  518.25   10.30
 -11  -4  -2  468.35   13.60
 -11   4   2  502.85   10.80
  11   4   2  519.65   12.30
  11   4   2  506.85   11.40
 -11  -4   2  529.45   11.70
  11  -4  -2  523.35   10.40
 -11  -4   2  507.85   10.00
 -11  -4  -3   17.50    2.90
  11  -4   3   15.40    3.10
  11  -4   3   10.30    2.70
 -11   4   3   16.90    1.90
 -11   4   3   14.20    2.10
 -11  -4  -3   14.40    3.10
  11  -4  -3   14.50    1.90
 -11  -4   3   16.20    2.60
  11   4   3   17.60    3.00
  11   4   3   16.40    3.10
 -11  -4   3   15.30    2.60
 -11  -4   3   16.40    1.90
  11  -4   4    8.30    2.80
 -11   4   4    5.10    1.20
 -11  -4  -4    2.60    2.20
 -11   4   4    6.70    1.60
 -11  -4  -4    6.20    2.70
 -11   4   4    7.00    1.50
  11  -4   4    6.60    2.50
 -11  -4   4    5.90    1.20
  11   4   4    5.60    2.80
 -11  -4   4    8.00    2.30
 -11  -4   4    3.60    1.90
  11   4   4    3.90    2.40
  11  -4  -4    6.90    1.30
 -11   4  -4    5.30    2.50
 -11  -4  -5   25.70    3.60
  11  -4   5   30.60    4.50
  11  -4   5   29.10    4.80
 -11   4   5   28.40    1.60
 -11   4   5   28.30    2.50
 -11  -4   5   28.20    1.40
  11   4   5   27.00    3.80
 -11  -4   5   30.30    2.90
 -11  -4   5   28.70    3.20
 -11   4  -5   30.00    4.00
 -11  -4  -6   18.00    3.80
 -11   4   6   13.90    2.00
  11  -4   6   15.20    3.50
  11  -4   6   12.90    3.30
 -11  -4   6   12.80    2.60
 -11   4  -6   15.50    3.50
 -11  -4   6   16.50    1.90
  11   4   6   18.90    3.90
  11   4   6   14.80    3.30
 -11  -4  -7  320.77   11.40
 -11   4   7  286.37    7.30
  11  -4   7  297.97   11.00
  11  -4   7  298.47   10.80
  11   4   7  300.67   11.10
 -11  -4   7  291.47    8.60
 -11   4  -7  280.87   10.30
  11   4   7  286.77   10.20
  11  -4   8  162.78    8.40
  11  -4   8  165.68    8.60
 -11   4   8  158.88    5.50
 -11  -4   8  152.18    6.20
  11   4   8  153.38    7.90
 -11   4  -8  160.08    8.00
 -11  -4   8  158.18    3.50
  11   4   8  164.58    9.10
  11  -4   9   -4.40    2.60
  11  -4   9   13.00    3.70
 -11   4   9    2.20    2.00
  11   4   9    4.70    3.00
 -11  -4   9    2.20    2.00
  11   4   9    3.20    3.90
 -12   4   0   17.00    2.50
  12  -4   0   17.80    2.20
  12   4   0   21.70    3.10
  12  -4   0   19.40    2.50
 -12  -4   0   20.60    2.90
  12   4   0   19.50    2.20
  12  -4   0   18.60    2.70
 -12  -4  -1   24.40    3.20
 -12  -4  -1   29.10    3.40
  12  -4   1   26.90    3.20
  12   4  -1   28.20    3.40
 -12   4   1   28.90    3.30
 -12   4   1   25.50    2.80
  12  -4   1   20.60    2.90
  12   4   1   18.90    3.00
  12  -4  -1   27.00    2.40
 -12  -4   1   26.70    3.00
  12  -4  -1   28.20    3.10
  12  -4  -1   29.00    2.30
  12   4   1   29.60    3.00
 -12  -4   1   25.30    3.10
 -12   4   2   10.70    2.30
  12   4  -2    6.90    2.40
  12  -4   2   11.60    2.70
 -12  -4  -2    7.80    2.50
 -12   4   2    9.10    1.80
 -12  -4  -2   12.70    2.70
  12  -4   2   10.60    2.60
 -12  -4   2    7.80    2.40
  12   4   2   11.90    2.80
  12  -4  -2    8.00    1.90
 -12  -4   2    5.70    1.80
  12   4   2   13.20    2.90
 -12  -4  -3   26.70    3.60
 -12  -4  -3   28.40    3.90
  12  -4   3   23.10    3.50
 -12   4   3   31.60    2.60
  12  -4   3   21.20    3.40
 -12   4   3   28.90    2.70
  12   4   3   27.60    3.60
  12  -4  -3   23.50    2.60
  12   4   3   29.40    3.80
 -12  -4   3   25.90    2.40
 -12  -4   3   26.50    3.20
  12  -4   4    4.30    2.60
  12  -4   4    2.20    2.40
 -12   4   4    2.80    1.20
 -12   4   4    3.50    1.40
 -12  -4  -4    3.60    2.40
 -12  -4   4    3.30    2.00
  12  -4  -4    3.90    1.30
 -12  -4   4    1.60    1.20
  12   4   4    3.40    2.60
 -12  -4   4    2.80    2.20
  12   4   4    2.20    2.70
  12  -4   5    0.60    2.40
  12  -4   5    1.30    2.70
 -12   4   5    1.90    1.00
 -12   4   5    0.80    1.30
  12   4   5    0.00    2.50
 -12  -4   5    2.70    1.80
  12   4   5    2.70    2.80
 -12  -4   5    2.80    2.60
 -12  -4  -6    0.30    2.50
 -12  -4  -6   -1.90    1.90
 -12   4   6   -0.60    1.30
  12  -4   6   -2.90    2.30
  12  -4   6   -0.70    2.50
 -12   4  -6    4.60    2.70
 -12  -4   6   -2.30    1.80
  12   4   6    1.10    2.50
  12   4   6   -0.90    2.60
 -12  -4   6   -0.90    0.60
  12  -4   7   55.19    5.50
 -12   4   7   53.09    3.20
 -12  -4  -7   78.89    6.70
  12  -4   7   47.70    5.30
 -12   4  -7   49.50    5.20
  12   4   7   46.50    5.20
 -12  -4   7   50.59    1.50
 -12  -4   7   53.39    4.20
  12   4   7   54.19    5.70
  12  -4   8   64.99    6.20
  12  -4   8   96.49    8.00
 -12   4   8   71.19    3.90
 -12   4  -8   82.19    6.40
 -12  -4   8   75.99    4.80
  12   4   8   78.19    6.40
  12   4   8   90.99    8.60
  13   4   0    0.80    2.20
 -13  -4   0   -2.00    1.90
  13   4   0    0.40    1.40
 -13  -4   0    1.10    1.80
  13  -4   0   -0.60    1.80
 -13   4   0    2.00    1.80
  13  -4   0    0.70    1.60
  13  -4   0    2.60    2.10
 -13   4   1    8.40    2.40
 -13  -4  -1    9.00    2.70
  13  -4   1    7.90    2.50
 -13   4   1   10.20    2.20
  13   4  -1    7.40    2.50
  13  -4   1    5.20    2.30
  13  -4  -1    7.50    1.60
 -13  -4   1    6.10    2.40
  13  -4  -1    9.90    2.30
 -13  -4   1    5.70    2.10
  13   4   1    6.90    2.60
  13   4   1    7.10    2.30
  13  -4  -1    6.50    1.70
 -13   4   2   -0.90    1.40
  13  -4   2    1.40    2.30
  13   4  -2    1.90    2.10
 -13   4   2    0.10    1.60
 -13  -4  -2   -0.50    2.00
  13  -4   2   -3.10    2.10
 -13  -4  -2    0.90    2.20
  13   4   2   -0.50    2.20
  13   4   2    0.70    2.40
  13  -4  -2    0.90    1.70
 -13  -4   2    1.20    2.00
 -13  -4   2    0.80    1.70
 -13  -4  -3  271.07    9.30
  13  -4   3  265.67    9.10
 -13   4   3  257.47    6.90
  13  -4   3  258.77    9.00
 -13   4   3  259.87    7.30
  13   4  -3  257.17    8.30
 -13  -4   3  274.67    8.50
  13  -4  -3  260.17    6.90
 -13  -4   3  274.17    6.70
  13   4   3  254.77    9.00
  13   4   3  271.47    8.90
 -13   4   4    2.20    1.20
  13  -4   4    1.90    2.50
 -13   4   4    2.10    1.50
  13  -4  -4    1.40    1.30
  13   4   4    1.50    3.00
 -13  -4   4    0.70    1.80
 -13  -4   4    1.70    2.10
 -13  -4   4    2.70    1.30
  13   4   4    4.10    2.70
 -13   4   5   31.40    2.20
  13  -4   5   35.20    4.60
  13  -4   5   23.60    3.90
 -13  -4  -5   35.10    4.20
  13   4   5   36.90    4.90
 -13  -4   5   34.20    2.00
 -13  -4   5   34.00    3.30
  13   4   5   30.70    4.20
 -13  -4   5   28.70    3.40
 -13   4  -5   40.30    4.80
 -13  -4  -6   42.50    4.50
  13  -4   6   43.70    5.00
  13  -4   6   48.30    5.20
 -13  -4  -6   54.29    7.20
 -13   4   6   49.99    3.10
  13   4   6   46.50    5.70
 -13  -4   6   43.40    4.10
 -13  -4   6   43.70    2.90
  13   4   6   50.49    5.50
 -13  -4   6   47.00    1.80
  13  -4   7   15.00    3.80
 -13  -4  -7   24.40    4.40
  13  -4   7   16.30    4.00
 -13   4   7   18.70    2.30
  13   4   7   10.10    3.40
 -13  -4   7   10.50    2.60
  13   4   7   12.70    3.90
 -13   4  -7   17.50    3.80
 -13  -4   7   16.10    1.00
  13  -4   8    0.60    2.80
 -13   4   8    2.40    1.60
  13  -4   8   11.20    3.40
 -13  -4   8   -3.10    1.90
  13   4   8    4.40    3.60
  13   4   8    5.50    3.40
  14  -4   0  106.59    5.50
  14  -4   0   94.69    4.20
  14  -4   0  103.99    4.70
  14   4   0   98.79    3.60
 -14  -4   0  100.39    5.70
  14   4   0  105.29    6.00
 -14   4   0  103.49    5.30
 -14  -4   0  105.69    5.50
 -14   4   1  207.48    6.90
  14   4  -1  205.38    7.80
  14  -4   1  211.18    7.20
  14  -4   1  201.58    7.60
 -14  -4  -1  209.48    8.00
 -14  -4  -1  204.48    7.80
 -14  -4   1  217.38    7.10
  14   4   1  215.78    6.60
  14  -4  -1  207.78    7.10
  14   4   1  222.08    8.30
  14  -4  -1  202.48    5.30
 -14  -4   1  208.58    7.70
  14  -4  -1  213.28    5.20
 -14   4   2   95.79    4.60
  14   4  -2   98.39    5.70
  14  -4   2  102.29    6.00
 -14  -4  -2   95.19    5.60
  14  -4   2   92.49    5.30
 -14  -4  -2   94.79    6.40
 -14   4   2   93.79    4.80
 -14  -4   2   87.59    5.40
  14   4   2   98.29    5.30
  14  -4  -2   90.49    4.70
 -14  -4   2   96.19    4.60
 -14  -4  -3  233.28    9.10
 -14   4   3  216.78    6.90
 -14   4   3  223.08    6.60
  14   4  -3  227.58    8.10
  14  -4   3  221.38    8.60
  14  -4   3  229.58    8.60
  14   4   3  235.38    8.40
 -14  -4   3  230.08    7.90
 -14  -4   3  233.98    6.50
  14   4   3  221.48    8.70
  14  -4  -3  226.18    6.70
 -14   4   4   23.70    2.60
 -14  -4  -4   20.80    3.90
  14  -4   4   15.50    3.40
 -14  -4  -4   16.50    3.40
  14  -4   4   16.60    3.60
 -14   4   4   21.60    2.40
  14  -4  -4   20.60    2.30
  14   4   4   20.40    3.80
 -14  -4   4   17.10    3.00
 -14  -4   4   18.00    2.10
  14   4   4   20.60    3.90
 -14  -4   4   23.60    3.20
 -14   4   5    5.10    1.40
 -14  -4  -5    6.90    3.20
  14  -4   5    2.40    2.60
 -14  -4  -5    6.80    2.80
  14  -4   5    5.70    2.90
 -14  -4   5    5.30    1.30
 -14  -4   5    8.30    2.20
 -14   4  -5    7.10    3.10
 -14  -4   5    2.30    2.30
  14   4   5    3.10    2.80
  14   4   5    8.10    3.30
 -14  -4  -6   36.10    4.50
 -14  -4  -6   51.09    5.70
  14  -4   6   32.40    4.60
  14  -4   6   42.00    5.00
 -14  -4   6   38.60    1.90
 -14  -4   6   28.70    3.50
  14   4   6   34.20    4.70
 -14  -4   6   38.10    2.80
  14   4   6   32.10    4.90
 -14   4  -6   38.30    5.00
  14  -4   7    4.90    3.00
  14  -4   7   -0.50    2.70
 -14  -4   7   -1.20    2.00
 -14  -4   7    1.80    0.60
  14   4   7   -0.50    3.60
  14   4   7   -4.80    2.70
 -15  -4   0    2.00    2.20
  15  -4   0   -0.90    1.50
 -15   4   0    1.90    1.90
  15  -4   0   -1.10    1.80
  15   4   0   -0.70    2.50
 -15  -4   0   -1.20    2.20
  15   4   0    0.50    1.30
 -15   4   0   -1.30    2.00
  15  -4   0    0.50    2.20
  15  -4   1   55.39    5.00
  15  -4   1   58.09    4.30
 -15  -4  -1   55.59    4.50
 -15   4   1   70.89    4.70
 -15   4   1   56.89    4.30
  15   4  -1   50.39    4.70
 -15  -4  -1   58.99    5.00
  15   4   1   59.39    3.90
 -15  -4   1   63.49    5.00
  15   4   1   58.89    5.20
  15  -4  -1   60.79    4.50
  15  -4  -1   61.89    2.80
 -15  -4   1   55.89    4.20
  15  -4  -1   62.39    2.90
  15   4  -2   22.00    3.40
  15  -4   2   19.50    3.60
  15  -4   2   20.70    3.40
 -15  -4  -2   17.90    3.50
 -15  -4  -2   21.00    3.70
 -15   4   2   20.30    2.70
 -15  -4   2   21.70    2.90
  15  -4  -2   18.80    2.70
  15   4   2   24.20    3.50
 -15  -4   2   14.60    3.00
  15   4   2   17.20    3.40
 -15  -4  -3    9.50    3.10
  15  -4   3    4.60    3.00
 -15   4   3    3.30    1.90
 -15   4   3    5.30    1.80
  15   4  -3    6.40    2.40
  15  -4   3    8.90    3.10
  15   4   3    4.20    2.70
 -15  -4   3    5.30    2.50
  15  -4  -3    7.80    2.10
 -15  -4   3    6.40    1.90
  15   4   3    4.00    2.80
  15  -4   4   64.69    5.60
 -15  -4  -4   77.19    6.00
 -15  -4  -4   80.69    6.00
  15  -4   4   76.29    5.60
 -15   4   4   69.69    3.70
 -15   4   4   71.69    3.90
  15  -4  -4   73.39    3.90
  15   4   4   73.49    5.90
 -15  -4   4   77.59    3.60
  15   4   4   80.39    6.00
 -15  -4   4   68.99    5.00
 -15   4  -4   72.99    5.70
 -15  -4   4   73.19    4.60
 -15  -4  -5    0.30    2.20
  15  -4   5    1.90    2.60
 -15  -4  -5    2.70    2.50
  15  -4   5   -0.40    2.60
 -15   4   5    0.80    1.30
 -15  -4   5    3.60    1.20
 -15   4  -5    1.50    2.50
 -15  -4   5   -1.10    2.00
 -15  -4   5    4.30    2.10
  15   4   5   -3.00    3.00
  15   4   5   -0.60    2.70
 -15  -4  -6    8.80    3.00
  15  -4   6    0.60    2.80
  15  -4   6    5.70    3.20
  15   4   6    1.00    2.90
 -15   4  -6    1.30    4.30
 -15  -4   6    3.30    1.50
  15   4   6    1.70    3.50
 -15  -4   6   -1.00    2.00
  15  -4   7  125.79    8.10
  15  -4   7  137.29    8.20
 -15  -4   7  136.09    3.20
 -15  -4   7  126.09    6.30
  15   4   7  124.39    9.50
  16   4   0    1.00    2.40
  16  -4   0    0.70    1.60
 -16  -4   0    0.10    2.40
  16   4   0   -0.40    1.10
  16  -4   0   -0.40    2.30
 -16  -4   0    2.40    2.30
 -16   4   0   -0.50    2.10
  16  -4   0   -0.60    1.90
 -16  -4  -1    6.70    2.80
 -16   4   1    4.80    2.30
  16  -4   1    5.10    2.10
  16  -4   1    9.30    2.60
 -16   4   1   10.10    2.40
  16   4  -1   10.00    3.00
  16  -4   1    3.90    3.10
 -16  -4  -1   10.10    2.80
 -16  -4   1    7.30    2.60
  16   4   1    5.40    2.70
  16  -4  -1    5.30    2.40
  16  -4  -1    6.80    1.40
  16   4   1    7.00    2.30
 -16  -4   1    9.00    2.50
 -16   4   2   33.90    3.70
 -16  -4  -2   36.40    4.50
 -16   4   2   34.80    3.60
  16  -4   2   41.40    4.40
 -16  -4  -2   40.30    5.00
  16  -4   2   35.30    4.40
  16   4  -2   39.10    4.50
 -16  -4   2   40.00    3.60
 -16  -4   2   32.90    3.90
  16   4   2   34.30    4.40
  16  -4  -2   35.80    3.80
  16   4   2   32.30    4.00
 -16  -4  -3   11.40    3.30
 -16  -4  -3   23.40    4.10
 -16   4   3   18.20    2.60
  16   4  -3   20.30    4.00
  16  -4   3   23.40    4.00
  16  -4   3   14.40    3.50
  16   4   3   15.50    3.20
  16  -4  -3   18.00    2.60
  16   4   3   15.70    3.50
 -16  -4   3   17.80    3.30
 -16  -4   3   25.30    3.00
 -16   4  -3   20.20    3.90
 -16  -4  -4    6.30    3.00
  16  -4   4    1.70    2.60
  16  -4   4    1.40    2.80
 -16   4   4    2.00    1.60
 -16  -4  -4    2.10    2.50
  16   4   4    2.80    3.00
  16  -4  -4    5.20    1.80
 -16  -4   4    3.20    2.50
  16   4   4   -1.70    2.90
 -16   4  -4    1.40    2.60
 -16  -4   4    5.80    1.70
 -16  -4   4   -1.20    1.80
 -16   4   5    2.60    1.40
 -16  -4  -5    6.70    3.10
  16  -4   5   -0.50    2.90
  16  -4   5    2.70    2.80
 -16  -4  -5    3.80    2.40
 -16   4  -5    1.90    2.90
  16   4   5   -0.10    2.90
 -16  -4   5    2.00    2.30
 -16  -4   5    0.40    1.70
  16   4   5    0.80    2.80
  16  -4   6    2.50    3.20
  16   4   6   -1.10    3.10
 -16  -4   6    0.40    1.30
 -16  -4   6   -5.40    1.80
  16   4   6   -2.20    3.00
 -17  -4   0    2.00    2.40
 -17   4   0    0.40    2.10
  17  -4   0   -0.70    2.30
  17  -4   0    0.30    1.60
  17   4   0    0.70    2.30
 -17  -4   0   -0.60    2.30
  17  -4   0   -3.30    1.70
  17   4   0   -1.40    0.80
  17   4  -1    9.50    3.00
  17  -4   1    6.10    2.50
 -17  -4  -1    9.50    3.10
 -17  -4  -1    6.60    2.80
 -17   4   1    6.70    2.60
  17  -4   1    5.80    2.90
  17   4   1    5.90    2.10
 -17   4  -1    4.20    2.80
 -17  -4   1    9.60    2.70
  17   4   1    4.70    2.90
 -17  -4   1    6.70    2.80
  17  -4  -1    5.00    2.50
 -17  -4  -2    3.80    4.30
 -17  -4  -2    4.10    2.90
  17   4  -2    3.20    2.40
  17  -4   2    4.70    2.50
 -17   4   2    4.10    2.00
 -17   4   2    2.80    2.10
  17  -4   2    1.70    2.70
 -17  -4   2    0.10    2.30
  17   4   2    1.20    2.60
  17  -4  -2    2.00    2.10
  17   4   2   -1.60    2.30
 -17   4  -2    2.10    2.70
 -17  -4   2    6.30    2.20
 -17   4   3  275.67    8.70
 -17  -4  -3  284.17   10.90
 -17  -4  -3  304.97   11.20
  17  -4   3  294.97   10.90
  17   4  -3  295.37    9.90
  17  -4   3  299.97   10.30
 -17   4  -3  296.77   11.00
  17  -4  -3  286.97    8.60
 -17  -4   3  310.07    8.90
  17   4   3  287.87   10.80
 -17  -4   3  289.17    9.90
  17  -4   4   -0.20    2.90
 -17  -4  -4    0.40    2.50
 -17   4   4    2.60    1.60
  17  -4   4    2.50    3.00
 -17  -4   4    1.30    2.40
  17  -4  -4    2.40    1.70
 -17  -4   4   -0.90    2.00
 -17   4  -4    7.10    3.00
  17   4   4   -2.70    2.50
 -17  -4   4    5.90    1.70
  17   4   4   -2.90    3.00
  17  -4   5   -0.80    3.00
  17  -4   5   -2.50    2.80
 -17   4   5    2.50    1.30
  17   4   5   -2.60    2.70
  17   4   5   -3.60    2.70
 -17  -4   5    1.90    1.90
 -17  -4   5   -4.00    2.10
  17  -4   6    1.20    3.30
  17  -4   6    7.00    3.10
  17   4   6    2.80    4.30
  17   4   6    2.50    3.30
 -17  -4   6    0.70    2.20
 -17  -4   6    8.60    1.90
  18  -4   0   56.89    5.40
  18  -4   0   64.69    3.80
  18  -4   0   67.59    3.70
 -18  -4   0   76.29    5.80
 -18   4   0   70.89    5.50
  18   4   0   61.39    5.60
 -18  -4   0   62.09    9.10
  18  -4   1   36.10    3.90
  18   4  -1   28.90    4.10
  18  -4   1   34.10    4.40
 -18   4   1   38.80    4.30
 -18  -4  -1   45.10    5.00
 -18  -4  -1   35.30    4.70
 -18   4  -1   45.50    8.50
 -18  -4   1   31.70    4.30
  18   4   1   30.80    3.10
  18   4   1   29.90    4.30
 -18  -4   1   47.90    4.60
  18  -4  -1   29.90    3.80
  18  -4   2    4.60    3.10
 -18  -4  -2    8.10    3.10
  18   4  -2    7.90    2.80
 -18   4   2    3.70    2.40
  18  -4   2    3.20    2.60
 -18  -4  -2    0.20    2.60
  18   4   2    0.40    2.70
 -18  -4   2    5.90    2.10
  18   4   2    1.50    2.40
 -18   4  -2    7.00    3.10
 -18  -4   2    0.00    2.30
  18  -4  -2    0.70    2.10
 -18   4   3    3.40    1.90
 -18  -4  -3   10.60    3.10
  18  -4   3    0.70    3.00
  18  -4   3    9.30    3.20
  18   4  -3    8.30    2.70
 -18   4  -3    5.80    3.10
  18   4   3    3.30    3.00
 -18  -4   3   -1.90    2.10
  18   4   3    0.20    2.70
  18  -4  -3    5.60    2.20
 -18   4   4    5.00    1.90
  18  -4   4   -1.70    3.00
  18  -4   4    6.50    3.40
 -18  -4   4   13.00    2.80
  18   4   4   -0.10    3.30
 -18  -4   4    3.00    2.40
  18  -4  -4    4.30    1.80
 -18  -4   4    2.80    2.60
  18   4   4   -1.70    3.00
  18  -4   5   -0.90    2.90
  18  -4   5    3.30    3.00
 -18  -4   5   -5.70    2.00
  18   4   5    0.20    3.10
  18   4   5   -3.70    2.80
 -18  -4   5    1.90    1.90
 -19  -4   0    6.80    2.60
 -19   4   0   -4.30    2.20
  19   4   0    0.30    2.40
  19  -4   0   -1.90    1.60
  19  -4   0    0.00    2.60
 -19  -4   0    0.60    2.60
  19  -4   0   -2.20    1.50
 -19   4   1   40.40    4.40
  19  -4   1   32.00    4.50
  19  -4   1   28.40    3.50
  19   4  -1   31.40    4.50
 -19  -4  -1   24.80    4.40
  19   4   1   26.10    2.90
  19   4   1   27.80    4.40
 -19   4  -1   34.30    4.80
  19  -4  -1   24.20    3.80
 -19  -4   1   31.50    4.50
 -19   4   2   51.39    4.70
  19  -4   2   50.19    4.60
  19  -4   2   38.30    5.00
  19   4   2   43.80    5.30
  19   4   2   47.20    4.40
 -19   4  -2   74.39   10.00
  19  -4  -2   49.20    4.70
 -19  -4   2   48.80    5.30
  19   4  -3   26.60    3.90
 -19   4   3   25.10    3.40
  19  -4   3   17.00    3.70
  19  -4   3   16.20    4.20
  19   4   3   12.90    3.60
 -19  -4   3   20.70    3.80
  19  -4  -3   17.00    3.00
 -19   4   4  133.79    5.70
  19  -4   4  119.59    8.30
  19  -4   4  139.29    7.90
 -19  -4   4  113.79    6.90
  19  -4  -4  146.69    6.10
 -19  -4   4  107.79    6.20
  19   4   4  119.89    7.30
  19   4   4  123.39    8.20
  20  -4   0   -1.10    1.90
 -20   4   0    5.20    2.70
  20   4   0    0.70    2.60
  20  -4   0   -2.30    2.50
  20  -4   0   -1.20    1.20
  20   4  -1   29.60    4.50
  20  -4   1   13.10    3.80
  20  -4   1   18.70    3.10
 -20   4   1   32.40    4.50
  20  -4  -1   21.50    3.70
  20   4   1   23.00    4.80
  20  -4   2    4.50    2.90
  20   4  -2    8.80    3.00
 -20   4   2   12.20    2.70
  20  -4   2    3.40    3.20
  20  -4  -2    6.30    2.60
  20   4   2    0.40    2.40
 -20  -4   2    5.80    3.20
  20   4   2    9.90    3.60
   0  -5   0    0.40    1.00
   0   5   0    1.20    0.90
   0   5   0    0.80    1.20
   0  -5   0   -0.80    1.20
   0  -5   1   -0.70    1.20
   0   5   1   -0.50    1.00
   0  -5  -1   -0.50    1.00
   0   5   1    0.90    1.00
   0  -5   1   -0.80    0.80
   0  -5  -1   -1.30    0.80
   0  -5  -1    0.80    1.20
   0   5  -1    0.10    1.20
   0   5  -2   44.50    2.80
   0  -5   2   45.40    2.70
   0   5   2   46.30    2.50
   0  -5  -2   41.50    2.70
   0  -5  -3    1.00    1.50
   0  -5   3    1.00    1.50
   0   5   3   -1.00    0.90
   0  -5  -3    0.10    1.70
   0   5  -3   -0.10    1.70
   0  -5  -3    0.80    0.90
   0  -5   4    3.80    1.80
   0   5   4    3.60    1.80
   0  -5  -4    0.40    1.50
   0  -5  -4    3.50    1.30
   0   5   4    2.40    0.90
   0   5  -4    2.90    1.60
   0  -5  -4    2.20    0.80
   0  -5  -5   -0.20    1.10
   0  -5  -5    0.10    1.30
   0   5   5    2.60    1.70
   0   5   5    0.40    0.90
   0   5  -5    0.60    1.60
   0  -5  -6    0.40    1.30
   0   5   6    1.60    1.10
   0  -5  -6    0.50    1.60
   0   5  -6    1.30    1.80
   0   5   6   -0.10    1.90
   0  -5  -7   -1.10    1.30
   0   5  -7    0.20    1.80
   0   5   7   -0.10    1.20
   0  -5   7    1.80    2.00
   0   5   7   -2.30    2.30
   0   5   8  349.37    7.60
   0   5  -8  340.67    9.20
   0  -5   8  339.47    9.90
   0  -5  -8  320.47    7.60
   0   5   8  347.17   10.20
   0  -5  -9   -0.60    1.00
   0   5   9   -2.70    2.20
   0  -5   9    0.90    2.00
   0   5  -9    3.50    1.90
   0  -5   9    1.40    1.90
   0  -5  -9   -1.40    1.10
   0   5   9   -2.90    1.10
   0  -5  10   41.40    4.30
   0   5  10   39.50    5.00
   0   5  10   32.80    2.80
   0  -5  10   45.50    4.30
   0  -5 -10   36.50    1.90
   0   5 -10   43.40    3.60
  -1  -5   0  131.59    4.20
  -1   5   0  132.99    3.60
   1  -5   0  141.99    3.80
  -1  -5   0  132.09    3.60
   1   5   0  134.69    4.10
   1   5   0  138.89    3.60
  -1   5   0  139.59    4.20
   1   5  -1 1115.89   18.30
   1  -5  -1 1155.18   18.10
  -1  -5  -2   22.30    2.20
  -1  -5  -2   21.30    2.10
  -1   5   2   23.50    2.00
   1   5  -2   22.80    2.30
  -1  -5  -2   23.40    1.70
   1  -5   2   22.10    2.20
  -1   5   2   22.00    1.90
   1   5   2   21.60    2.20
   1   5   2   19.50    1.70
   1  -5  -2   24.00    2.10
   1  -5  -2   19.20    2.00
  -1  -5   2   21.30    2.20
   1  -5  -2   22.00    1.30
  -1   5  -2   18.80    2.10
  -1  -5  -3  919.91   14.70
  -1   5   3  928.41   13.80
   1  -5   3  951.30   16.10
  -1  -5  -3  930.51   16.00
  -1   5   3  947.31   15.80
   1   5  -3  924.61   16.20
  -1  -5  -3 1008.50   15.70
   1  -5  -3  917.91   13.80
   1  -5  -3  922.21   15.50
   1   5   3  950.60   14.70
  -1  -5   3  959.40   16.00
   1   5   3  941.01   16.20
   1  -5  -3  926.91   15.30
  -1   5  -3  915.61   16.30
  -1  -5  -4   39.00    3.00
   1   5  -4   46.90    3.10
  -1   5   4   44.90    3.20
  -1   5   4   46.90    1.80
   1  -5   4   42.30    2.80
  -1  -5  -4   43.90    2.30
   1   5   4   45.20    2.30
  -1  -5   4   40.00    2.70
   1  -5  -4   40.30    2.60
  -1   5  -4   44.40    3.20
   1  -5  -4   46.40    2.60
   1   5   4   44.70    3.20
  -1  -5  -5    2.70    1.70
   1   5  -5    5.60    1.70
  -1   5   5    2.20    0.80
  -1   5   5    3.20    1.70
   1   5   5    2.90    1.10
   1  -5  -5    2.80    1.20
  -1  -5   5    2.80    1.40
   1  -5  -5    2.70    1.40
  -1   5  -5    2.40    1.60
   1   5   5    3.40    2.00
  -1  -5  -6    4.30    1.90
  -1   5   6    4.10    2.00
   1   5  -6    2.90    1.80
  -1   5   6    3.90    1.00
   1   5   6    3.60    1.80
   1  -5  -6    4.90    1.40
   1   5   6    3.90    2.20
  -1   5  -6    3.70    2.00
   1  -5  -6    3.00    1.50
   1   5  -7   -0.60    1.70
  -1  -5  -7    2.80    1.90
   1  -5   7    1.80    1.90
  -1   5   7    0.80    2.30
  -1   5   7    1.70    1.10
  -1   5  -7    0.60    1.90
   1  -5  -7    1.20    1.20
   1   5   7    2.40    2.60
   1   5   7    0.20    1.30
  -1   5   8   66.09    2.90
   1  -5   8   72.29    4.90
   1   5  -8   62.59    4.10
  -1   5   8   68.99    5.10
  -1  -5  -8   65.59    3.60
   1  -5  -8   63.49    2.80
   1   5   8   66.09    5.00
  -1   5  -8   63.59    4.40
   1   5   8   61.99    3.60
  -1  -5   8   65.59    4.40
  -1  -5  -9    1.60    1.50
   1  -5   9    3.40    2.60
   1  -5   9    0.80    1.90
  -1  -5  -9    2.40    1.40
  -1   5   9    0.00    2.60
   1   5  -9    2.30    1.70
   1   5   9    0.90    1.50
   1  -5  -9    2.60    0.80
   1   5   9    1.40    2.60
  -1  -5   9    1.70    2.00
  -1   5  -9    0.80    1.70
  -1  -5 -10    1.90    1.30
  -1  -5 -10    2.00    1.20
   1  -5  10    0.70    1.90
  -1   5  10    0.30    2.60
   1  -5  10    4.80    2.40
   1   5 -10    2.50    1.70
  -1  -5  10    2.10    1.90
   1   5  10   -2.90    1.30
   1   5  10    1.20    2.90
  -1  -5  10    3.30    2.00
   2   5   0    0.30    1.10
  -2   5   0   -0.60    1.10
   2  -5   0    0.40    1.00
  -2   5   0   -0.10    0.90
   2   5   0    0.30    0.80
   2  -5   0    0.80    1.20
  -2  -5   0    0.50    1.20
  -2  -5   0   -0.50    0.90
  -2  -5   0    0.60    0.90
  -2   5   1   56.09    2.40
  -2  -5  -1   52.39    2.40
  -2  -5  -1   54.69    2.70
   2  -5   1   51.69    2.70
  -2  -5  -1   51.49    2.60
   2   5  -1   49.50    2.70
  -2   5   1   50.09    2.60
  -2   5  -1   47.70    2.70
  -2  -5   1   48.10    2.80
  -2  -5   1   51.69    2.20
   2  -5  -1   48.80    2.30
   2   5   1   50.89    2.40
   2   5   1   51.19    2.50
  -2   5   2   52.79    2.60
  -2  -5  -2   53.79    3.00
  -2  -5  -2   51.69    2.50
  -2   5   2   46.70    2.50
   2   5  -2   45.70    2.90
   2  -5  -2   51.89    1.60
   2  -5  -2   50.09    2.50
   2   5   2   48.00    2.50
   2  -5  -2   48.40    2.50
   2   5   2   51.49    2.90
  -2   5  -2   47.40    3.00
   2   5  -3 1355.96   21.90
  -2  -5  -3 1342.77   22.00
  -2  -5   3 1383.66   21.70
   2   5   3 1363.56   22.10
   2  -5  -3 1352.66   21.00
  -2   5  -3 1363.86   22.30
   2  -5  -3 1347.67   20.70
  -2  -5  -4  154.88    4.30
   2   5  -4  153.38    5.00
  -2   5   4  140.19    4.60
  -2  -5  -4  138.89    4.90
   2   5   4  147.59    5.30
  -2  -5   4  149.59    4.60
  -2   5  -4  141.69    5.10
   2  -5  -4  145.89    4.00
   2   5   4  146.59    4.30
   2  -5  -4  142.29    4.20
  -2   5   5   18.20    1.00
  -2  -5  -5   19.70    2.10
  -2  -5  -5   21.20    2.60
  -2   5   5   15.10    2.20
   2   5  -5   20.10    2.40
   2  -5  -5   16.90    2.00
  -2   5  -5   21.30    2.70
   2   5   5   21.70    2.90
   2  -5  -5   16.90    1.70
  -2   5   6    1.50    2.00
  -2  -5  -6    2.80    1.90
   2   5  -6    2.00    1.70
   2  -5   6    3.10    2.20
  -2   5   6    4.50    0.80
   2   5   6    2.00    2.20
   2  -5  -6    3.00    1.10
   2   5   6    4.20    1.60
  -2   5  -6    5.10    2.10
  -2  -5  -7  293.87    8.60
   2  -5   7  289.27    9.10
  -2   5   7  288.57    8.60
  -2   5   7  294.27    5.50
   2   5  -7  293.87    7.80
   2   5   7  293.07    7.40
  -2   5  -7  290.57    8.60
   2  -5  -7  285.37    5.60
   2   5   7  301.67    9.50
  -2   5   8   16.80    1.70
   2  -5   8   18.50    3.10
   2   5  -8   14.40    2.40
  -2   5   8   12.50    3.00
   2  -5   8   19.10    3.30
  -2   5  -8   16.10    2.90
  -2  -5   8   15.80    2.70
   2   5   8   19.60    2.50
   2  -5   9   26.60    3.60
  -2   5   9   23.20    1.70
   2   5  -9   27.20    2.90
   2  -5   9   28.70    4.00
   2   5   9   20.60    2.60
   2   5   9   25.00    4.20
  -2   5  -9   27.80    3.60
  -2  -5   9   28.00    3.30
  -2  -5 -10   13.10    2.00
   2  -5  10    9.70    2.80
  -2  -5 -10    9.40    2.10
  -2   5  10   10.80    3.40
   2  -5  10   15.90    3.20
   2   5 -10   13.10    2.10
  -2   5  10   10.10    1.20
   2   5  10   10.00    3.60
   2   5  10    7.70    2.10
  -2   5 -10   14.90    2.70
  -2  -5  10   14.60    2.80
  -2  -5  10   11.90    2.60
  -3   5   0 1306.27   20.70
  -3   5   1    1.70    1.20
  -3  -5  -1    1.80    1.50
   3  -5   1    0.90    1.30
  -3   5   1   -0.30    1.10
  -3  -5  -1    1.50    1.20
   3   5  -1    1.60    1.30
   3  -5  -1    0.60    1.00
   3  -5  -1    1.60    1.10
   3   5   1    0.20    1.10
   3   5   1    1.10    1.10
  -3   5  -1    0.50    1.40
  -3  -5   1    0.90    0.90
  -3  -5   1    0.80    1.30
  -3  -5   1    0.50    1.00
  -3   5   2  126.49    3.90
  -3  -5  -2  134.89    4.10
  -3  -5  -2  128.69    4.60
  -3   5   2  134.09    4.00
   3   5  -2  130.89    4.40
   3  -5  -2  133.29    3.90
   3   5   2  136.69    5.30
   3  -5  -2  132.49    3.80
  -3   5  -2  131.89    4.70
   3   5   2  131.99    4.10
  -3  -5   2  130.79    4.60
  -3  -5  -3   48.00    3.40
   3   5  -3   55.39    3.20
  -3  -5  -3   61.69    3.10
  -3   5   3   55.49    3.10
   3  -5  -3   53.59    2.80
   3   5   3   58.29    3.20
   3  -5  -3   54.59    2.40
   3   5   3   51.19    3.60
  -3  -5   3   51.69    3.10
  -3   5  -3   48.40    3.40
  -3   5   4   72.89    3.40
   3   5  -4   66.49    3.40
  -3  -5  -4   70.79    4.00
  -3  -5  -4   70.59    3.20
   3   5   4   72.49    4.00
   3  -5  -4   69.09    2.40
   3   5   4   70.39    3.90
   3  -5  -4   67.89    2.70
  -3   5  -4   67.99    3.80
  -3  -5   4   72.79    3.30
  -3   5   5    1.00    1.60
  -3  -5  -5    0.50    1.60
   3   5  -5    0.20    1.40
  -3  -5  -5    0.00    1.20
   3   5   5   -0.40    1.80
   3   5   5    0.30    1.30
   3  -5  -5    0.20    0.70
  -3   5  -5   -0.60    1.60
  -3  -5   5    0.40    1.10
   3  -5   6    9.70    2.50
   3   5  -6   12.10    2.10
  -3   5   6   15.30    2.60
  -3  -5  -6   11.20    2.60
   3   5   6    9.60    1.90
   3   5   6   13.60    3.00
   3  -5  -6   11.00    1.00
  -3   5  -6   12.00    2.50
   3  -5   7  129.79    6.40
   3   5  -7  135.59    4.90
  -3   5   7  135.49    5.80
  -3  -5  -7  142.09    6.30
   3  -5   7  133.49    6.20
  -3   5  -7  130.59    5.90
   3   5   7  128.29    6.40
   3   5   7  146.99    5.40
   3  -5   8  103.09    5.80
   3   5  -8  100.49    4.30
   3  -5   8  111.79    6.00
  -3   5   8  102.59    5.50
   3   5   8  109.79    6.60
  -3   5  -8  110.79    6.80
   3   5   8  102.19    4.90
  -3  -5   8  104.79    4.90
   3   5  -9    1.40    1.40
   3  -5   9    2.80    2.20
   3  -5   9   -2.10    1.80
  -3   5   9   -1.60    2.20
  -3  -5   9    1.90    1.70
   3   5   9   -3.50    1.50
   3   5   9   -1.90    2.70
  -3   5  -9    2.90    2.10
   3  -5  10    5.20    2.50
  -3   5  10    0.20    2.50
  -3  -5 -10    4.30    1.60
   3  -5  10    2.40    2.20
   3   5  10   -1.50    3.10
   3   5  10    0.00    1.90
  -3  -5  10    6.80    2.20
  -3   5 -10    8.60    2.30
   4   5   0   -1.30    1.10
  -4  -5   0   -0.90    1.30
   4  -5   0    0.40    1.20
  -4  -5   0    1.30    1.20
   4  -5   0    0.40    1.10
  -4   5   0   -0.40    1.20
  -4  -5   0    0.10    1.20
   4   5   0   -0.60    1.00
  -4  -5  -1   16.70    1.80
  -4   5   1   17.30    2.00
  -4  -5  -1   16.70    2.10
  -4   5   1   12.70    1.60
   4  -5   1   13.60    2.00
  -4   5  -1   13.30    2.20
  -4  -5   1   14.60    2.20
   4   5   1   14.60    1.90
   4  -5  -1   16.00    1.80
   4  -5  -1   13.50    1.80
   4   5   1   12.30    1.80
  -4  -5   1   15.40    1.70
  -4  -5   1   14.10    1.90
  -4  -5  -2    1.40    1.60
  -4  -5  -2    3.10    2.10
  -4   5   2    4.00    1.50
  -4   5   2    2.20    1.50
   4  -5  -2    2.00    0.70
   4   5   2    3.60    1.90
  -4   5  -2    3.10    1.90
   4   5   2    2.00    1.60
  -4  -5   2    2.00    1.90
  -4  -5   2   -0.70    1.50
   4  -5  -2    4.00    1.50
   4  -5  -2    2.40    1.20
  -4  -5  -3   35.70    3.20
  -4  -5  -3   37.30    2.80
  -4   5   3   41.00    2.70
   4   5  -3   39.90    2.80
   4  -5  -3   34.50    1.90
  -4  -5   3   36.40    2.80
   4   5   3   40.00    2.90
   4   5   3   36.70    3.30
  -4   5  -3   37.20    3.10
   4  -5  -3   36.80    2.30
  -4  -5  -4  131.89    4.60
  -4   5   4  125.79    4.90
   4   5  -4  127.09    4.30
  -4  -5  -4  129.29    5.20
   4   5   4  124.19    5.10
   4   5   4  134.39    4.60
   4  -5  -4  123.19    3.00
   4  -5  -4  123.19    3.20
  -4  -5   4  127.79    4.30
  -4   5  -4  134.99    5.20
   4   5  -5   11.80    1.90
  -4  -5  -5   10.10    2.30
   4  -5   5   11.10    2.50
  -4  -5  -5   10.50    1.90
  -4   5   5   11.10    2.00
   4   5   5   14.70    2.20
  -4  -5   5   11.30    1.70
   4   5   5   10.10    2.60
  -4   5  -5   12.20    2.40
   4  -5  -5    9.00    0.80
  -4  -5  -6   81.39    4.80
   4   5  -6   85.19    3.80
   4  -5   6   85.69    5.00
   4  -5   6   86.59    5.00
  -4   5   6   82.49    4.20
   4   5   6   86.49    5.20
   4   5   6   76.49    4.20
  -4  -5   6   83.99    3.40
  -4   5  -6   84.79    4.70
   4   5  -7   27.10    2.60
   4  -5   7   23.10    3.40
   4  -5   7   27.30    3.80
  -4   5   7   26.90    3.30
  -4  -5  -7   37.00    4.40
   4   5   7   32.40    4.50
   4   5   7   27.20    3.00
  -4   5  -7   30.80    3.90
  -4   5   8   72.49    4.70
   4   5  -8   79.69    3.50
   4  -5   8   82.39    5.50
   4  -5   8   77.69    5.40
   4   5   8   79.39    4.60
  -4   5  -8   77.39    5.10
  -4  -5   8   82.59    4.40
   4   5   8   85.29    5.90
   4  -5   9    1.90    2.40
   4  -5   9   -1.90    2.10
  -4   5   9   -0.80    2.20
   4   5   9   -0.20    1.90
   4   5   9   -0.30    2.80
  -4   5  -9    2.40    2.10
  -4  -5   9    5.70    1.90
   4  -5  10    5.40    2.80
  -4   5  10   -3.00    2.20
   4  -5  10    2.80    2.50
   4   5  10    0.80    2.90
   4   5  10   -1.60    1.80
  -4  -5  10    5.40    1.80
  -5  -5   0  961.10   16.60
   5  -5   0  988.10   16.50
   5   5   0 1001.20   17.00
   5  -5   0  988.10   15.90
  -5  -5   0 1002.40   16.20
  -5   5   0  997.70   16.80
  -5   5   1   18.00    2.10
  -5  -5  -1   15.50    2.30
  -5  -5  -1   16.90    2.50
   5   5  -1   14.90    1.40
  -5   5   1   18.10    2.20
   5   5  -1   14.70    2.10
  -5   5  -1   21.40    2.60
   5  -5  -1   19.10    2.20
  -5  -5   1   21.70    2.00
  -5  -5   1   18.60    2.40
   5   5   1   16.90    2.30
  -5  -5   1   16.90    2.30
   5   5   1   16.90    2.30
   5  -5  -1   17.80    2.10
   5  -5  -1   17.50    1.80
  -5   5   2  395.16    8.10
  -5  -5  -2  424.76    9.30
  -5   5   2  419.46    8.30
  -5  -5  -2  429.56    9.00
   5  -5  -2  415.66    7.90
   5   5   2  423.46    9.00
   5   5   2  410.96    9.10
   5  -5  -2  417.46    7.80
  -5   5  -2  428.26    9.50
   5  -5  -2  404.36    6.80
  -5  -5   2  407.66    8.90
  -5  -5   2  407.96    9.00
  -5   5   3  403.96    8.20
  -5  -5  -3  413.56    8.90
  -5   5   3  387.66    7.60
  -5  -5  -3  392.26    9.40
   5   5   3  408.16    8.90
   5   5   3  402.86    9.40
  -5   5  -3  412.86    9.60
   5  -5  -3  409.16    7.30
  -5  -5   3  391.26    8.70
  -5  -5   3  413.86    9.10
  -5  -5  -4   44.80    3.00
   5  -5   4   43.30    3.50
  -5  -5  -4   41.80    3.30
   5   5   4   47.10    3.60
  -5   5  -4   42.30    3.40
   5  -5  -4   43.90    1.30
  -5  -5   4   38.10    3.00
   5   5   4   46.10    3.20
  -5  -5   4   44.30    2.80
   5  -5   5  132.39    5.70
  -5  -5  -5  131.69    5.00
  -5   5   5  133.19    4.60
   5  -5   5  126.19    5.70
  -5  -5  -5  129.99    5.70
   5   5   5  131.59    5.80
  -5   5  -5  124.09    5.40
   5   5   5  133.69    5.20
  -5  -5   5  131.79    4.30
   5  -5   6    0.30    1.90
  -5   5   6    1.10    1.70
  -5  -5  -6    2.20    2.10
   5  -5   6    1.60    2.20
  -5  -5  -6    0.00    1.60
   5   5   6   -1.20    1.60
  -5  -5   6   -0.90    1.10
   5   5   6    2.80    2.60
  -5   5  -6   -0.50    1.90
   5  -5   7    4.70    2.40
  -5  -5  -7    4.20    2.40
   5  -5   7    4.00    2.50
  -5   5   7    3.30    2.10
   5   5   7    6.10    2.20
  -5   5  -7    6.30    2.60
   5   5   7    3.50    3.10
  -5   5   8    9.50    2.50
   5  -5   8   13.90    3.40
   5  -5   8    7.00    2.70
  -5   5  -8    9.20    2.80
   5   5   8    8.30    2.40
  -5  -5   8   14.80    2.30
   5   5   8   12.40    3.50
   5  -5   9   19.90    3.70
   5  -5   9   16.00    3.30
  -5   5   9   23.90    3.60
  -5  -5   9   26.10    2.80
   5   5   9   18.50    4.10
   5   5   9   22.10    3.20
  -5   5  -9   18.80    3.50
  -5   5  10   -1.00    2.40
   5  -5  10   -0.10    2.40
   5  -5  10    1.20    2.50
  -5   5 -10    2.40    2.10
   5   5  10   -1.70    2.00
   5   5  10   -2.80    2.70
  -6  -5   0   -0.10    1.60
   6  -5   0    1.10    1.40
   6   5   0    0.00    1.40
  -6   5   0    0.40    1.60
  -6  -5   0    1.30    1.80
   6   5   0    0.10    1.90
   6  -5   0   -1.10    1.30
  -6  -5  -1  102.79    4.50
   6  -5   1  106.79    4.30
  -6   5   1  102.29    4.00
  -6  -5  -1  105.19    4.30
   6   5  -1   96.79    2.50
   6   5  -1  100.59    4.40
   6  -5  -1  107.49    3.60
  -6  -5   1   98.69    4.30
   6   5   1  100.79    4.40
   6  -5  -1  102.19    3.40
  -6   5  -1  105.49    4.40
  -6  -5   1  111.39    4.40
  -6  -5   1  104.79    3.60
  -6  -5  -2 1038.90   18.10
  -6   5   2 1047.10   17.10
  -6  -5  -2 1072.69   18.50
  -6   5   2 1038.00   17.10
   6  -5   2 1021.60   18.10
  -6   5  -2 1042.70   18.60
   6   5   2 1069.49   18.10
   6   5   2 1061.29   18.20
  -6  -5   2 1058.69   16.00
   6  -5  -2 1054.59   16.40
  -6  -5   2 1070.69   18.00
   6  -5  -2 1025.10   15.70
  -6  -5  -3  298.37    7.50
   6  -5   3  298.17    7.90
  -6   5   3  290.47    6.50
  -6  -5  -3  282.37    7.90
   6  -5   3  295.37    8.20
  -6   5   3  282.97    6.10
  -6  -5   3  285.67    7.20
   6   5   3  285.87    7.80
   6  -5  -3  285.47    4.40
  -6  -5   3  289.37    5.20
   6   5   3  301.87    7.50
  -6  -5   3  281.57    7.30
   6  -5  -3  290.57    5.30
  -6   5  -3  276.97    7.80
  -6   5   4    0.30    0.80
  -6  -5  -4    2.20    1.60
  -6  -5  -4   -1.30    1.60
   6  -5   4    0.60    1.80
   6  -5   4   -0.50    1.50
  -6  -5   4    1.20    1.50
   6   5   4    1.00    1.60
  -6  -5   4   -0.70    1.20
  -6   5  -4   -0.90    1.60
   6   5   4   -0.20    1.80
  -6  -5  -5   17.70    2.90
  -6  -5  -5   14.30    2.40
   6  -5   5   16.70    3.30
  -6   5   5   15.50    2.10
   6  -5   5   12.60    2.50
   6   5   5   15.80    3.10
  -6   5  -5   22.20    3.10
   6   5   5   16.10    2.50
  -6  -5   5   20.10    2.20
  -6  -5   5   15.30    2.50
  -6  -5  -6   20.40    3.40
   6  -5   6   23.80    3.40
  -6   5   6   21.30    2.60
  -6  -5  -6   24.40    2.90
   6  -5   6   19.50    3.40
  -6  -5   6   25.60    2.20
  -6  -5   6   20.70    2.90
   6   5   6   22.10    3.00
   6   5   6   22.40    3.80
  -6   5  -6   20.70    3.40
   6  -5   7    1.60    2.60
  -6  -5  -7    4.20    2.70
  -6   5   7    0.70    1.90
   6   5   7    1.50    3.00
  -6   5  -7   -0.10    2.10
   6   5   7    3.20    2.00
  -6  -5   7    1.50    1.80
  -6   5   8   17.70    2.80
   6  -5   8   15.50    3.20
  -6  -5  -8   30.00    4.40
   6  -5   8   22.80    4.00
  -6  -5   8   18.90    2.90
   6   5   8   17.40    3.10
   6   5   8   19.80    4.10
  -6   5  -8   20.30    3.50
   6  -5   9    0.80    2.30
   6  -5   9    3.90    3.00
  -6   5   9    3.60    2.30
   6   5   9    2.10    3.00
  -6  -5   9    9.50    2.40
  -6  -5   9    7.70    1.90
  -6   5  10   -3.80    2.00
   6  -5  10    7.10    3.60
   6  -5  10   -1.40    2.30
  -6  -5  10    2.60    1.80
   6   5  10   -5.50    2.60
  -6   5 -10    6.30    2.50
   6   5  10   -3.40    2.00
   7   5   0 1575.04   25.50
  -7  -5   0 1551.94   24.80
  -7   5   0 1594.44   25.50
   7  -5   0 1617.14   24.80
   7  -5   1   70.39    3.70
   7   5  -1   63.29    3.80
   7   5  -1   66.99    2.00
  -7   5   1   66.59    3.40
  -7  -5  -1   68.19    3.70
  -7  -5  -1   67.69    3.80
   7  -5   1   66.29    4.00
  -7   5  -1   68.99    3.80
   7   5   1   69.09    3.40
   7   5   1   70.29    4.00
   7  -5  -1   64.59    3.20
  -7  -5   1   73.09    3.90
   7  -5  -1   70.69    3.10
  -7  -5   1   69.99    3.00
   7  -5  -1   68.39    3.00
  -7  -5  -2 2896.01  118.09
   7   5  -2 3158.88   92.89
  -7   5   2 3102.19  114.59
   7  -5   2 3246.08  148.19
  -7  -5   2 3120.19   93.29
   7   5   2 2892.21  121.09
  -7   5  -2 3164.78  138.79
  -7   5   3    1.10    1.10
  -7  -5  -3    3.90    1.70
   7  -5   3    4.20    2.10
  -7  -5  -3    0.80    1.70
   7  -5   3    1.50    1.50
  -7  -5   3    1.60    1.50
  -7   5  -3    3.40    1.80
   7   5   3    3.80    1.80
   7  -5  -3    3.10    0.60
  -7  -5   3    1.80    1.50
   7  -5  -3    2.50    0.70
   7   5   3    2.60    2.00
  -7  -5   3    3.10    0.80
   7  -5  -3    2.60    0.60
  -7  -5  -4    6.40    2.20
   7  -5   4    6.40    2.20
  -7  -5  -4    5.30    1.90
   7  -5   4    4.90    2.20
  -7   5   4    7.00    1.20
  -7   5   4    6.30    1.60
  -7  -5   4    4.00    1.80
  -7   5  -4    9.00    2.40
   7   5   4    6.90    2.40
   7   5   4    7.30    2.10
  -7  -5  -5    2.70    2.10
  -7  -5  -5   -1.40    1.60
   7  -5   5   -2.30    2.20
  -7   5   5    0.20    1.40
   7  -5   5    0.00    1.90
  -7  -5   5   -0.50    1.30
  -7  -5   5   -0.90    1.70
   7   5   5    1.00    2.00
   7   5   5   -0.50    2.30
  -7  -5  -6    2.50    2.20
  -7  -5  -6    1.70    2.30
   7  -5   6    3.40    2.50
   7  -5   6    1.60    2.20
  -7   5   6    2.90    1.80
  -7   5  -6    1.10    2.20
  -7  -5   6    3.90    2.00
   7   5   6    0.30    2.60
   7   5   6    2.60    2.10
  -7  -5   6    1.70    1.20
  -7  -5  -7   33.30    4.60
   7  -5   7   36.90    4.20
   7  -5   7   25.60    4.20
  -7   5   7   26.10    3.10
   7   5   7   30.40    3.70
  -7   5  -7   33.10    4.10
  -7  -5   7   24.70    3.20
   7   5   7   29.70    4.30
   7  -5   8  164.68    7.90
   7  -5   8  169.98    7.90
  -7   5   8  157.48    6.10
   7   5   8  166.68    7.10
   7   5   8  168.58    8.20
  -7  -5   8  165.68    6.60
  -7   5   9    0.20    2.00
   7  -5   9   -3.30    2.20
   7  -5   9    2.60    2.70
  -7  -5   9    5.00    1.50
   7   5   9   -1.30    2.20
  -7   5  -9    3.30    2.40
   7   5   9   -3.00    3.10
  -7  -5   9    2.30    1.70
   7  -5  10    6.40    3.20
   7  -5  10   11.70    3.50
  -7   5  10   10.80    3.00
  -7  -5  10   16.00    2.60
   7   5  10    4.90    2.70
  -7   5 -10   22.30    3.90
   7   5  10   10.60    4.10
  -8  -5   0    1.30    1.70
   8   5   0    1.30    1.20
  -8   5   0    2.00    1.60
   8  -5   0    0.40    1.40
   8  -5   0   -0.70    1.30
   8  -5   0    0.50    1.30
   8   5   0    0.90    1.60
  -8  -5   0   -0.10    1.50
   8  -5   1    0.00    1.40
  -8   5   1    2.20    1.50
  -8  -5  -1    0.40    1.60
  -8  -5  -1    1.50    1.70
   8   5  -1   -0.90    1.50
   8   5  -1    0.40    0.60
   8  -5   1    0.40    1.60
  -8   5  -1    1.70    1.60
   8  -5  -1    0.60    1.20
   8  -5  -1    0.20    1.10
  -8  -5   1   -0.60    1.60
  -8  -5   1    1.50    1.40
   8  -5  -1    1.90    1.40
   8   5   1    1.30    1.60
   8   5   1    1.20    1.70
  -8  -5  -2  201.08    6.50
  -8  -5  -2  193.08    6.30
  -8   5   2  196.58    5.50
   8  -5   2  203.28    6.60
  -8   5   2  204.58    5.40
   8  -5   2  197.18    6.30
  -8  -5   2  194.98    6.10
   8   5   2  205.08    6.20
   8   5   2  205.58    6.50
  -8  -5   2  202.78    4.80
  -8   5  -2  189.88    6.40
   8  -5  -2  192.38    4.70
   8  -5  -2  200.38    4.60
  -8  -5   2  206.98    6.10
   8  -5  -2  203.18    4.70
  -8  -5  -3   77.29    4.40
  -8  -5  -3   78.49    4.30
   8  -5   3   70.79    4.20
   8  -5   3   73.59    4.60
  -8   5   3   74.79    3.10
  -8   5   3   71.09    3.20
   8   5   3   77.69    4.40
  -8   5  -3   78.19    4.40
  -8  -5   3   80.99    3.60
   8   5   3   72.39    4.20
  -8  -5   3   79.79    4.00
   8  -5  -3   77.39    2.40
  -8  -5   3   76.39    4.10
   8  -5   4  140.79    6.20
  -8   5   4  135.79    4.50
  -8  -5  -4  141.19    7.20
   8  -5   4  146.49    6.10
  -8   5   4  134.69    3.80
  -8  -5  -4  143.69    5.80
  -8  -5   4  138.89    3.10
  -8  -5   4  139.89    5.50
  -8  -5   4  142.09    5.10
   8   5   4  150.78    6.00
  -8   5  -4  133.49    5.90
   8   5   4  148.39    6.20
  -8  -5  -5   23.00    3.50
  -8   5   5   25.90    2.60
   8  -5   5   29.50    3.90
   8  -5   5   25.50    3.40
  -8   5  -5   32.70    4.00
   8   5   5   26.10    3.30
   8   5   5   25.60    3.90
  -8  -5   5   24.90    3.00
   8  -5   6   22.00    3.80
  -8  -5  -6   29.50    4.10
   8  -5   6   22.70    3.50
  -8  -5  -6   22.20    3.10
  -8   5   6   23.10    2.70
  -8   5  -6   24.80    3.80
  -8  -5   6   21.30    2.20
   8   5   6   19.20    3.10
  -8  -5   6   18.90    2.80
   8  -5   7    4.20    2.50
  -8   5   7    3.50    1.90
   8  -5   7    5.70    2.60
  -8   5  -7    3.90    2.40
   8   5   7    2.70    3.00
  -8  -5   7    2.20    1.00
   8   5   7    4.60    2.50
   8  -5   8    4.60    2.70
  -8  -5  -8   11.60    3.50
   8  -5   8    9.50    3.10
  -8   5   8    3.90    2.00
  -8   5  -8    9.60    3.00
   8   5   8    2.90    3.10
  -8  -5   8    3.60    2.00
   8   5   8    3.60    2.40
   8  -5   9   67.19    6.20
   8  -5   9   67.19    6.00
  -8   5   9   57.19    4.30
  -8  -5   9   71.59    3.40
   8   5   9   64.69    6.30
  -8  -5   9   58.19    4.40
  -8   5  -9   61.59    5.30
   8   5   9   61.79    5.30
  -9   5   0   35.80    3.00
   9   5   0   44.60    3.50
   9  -5   0   42.30    3.10
   9  -5   0   44.30    3.10
  -9  -5   0   38.90    2.90
   9  -5   0   37.10    2.70
   9   5   0   38.00    2.40
  -9  -5   0   42.60    3.40
   9   5  -1   12.80    0.90
  -9   5   1   17.60    2.30
   9  -5   1   15.80    2.40
   9  -5   1   15.20    2.30
  -9  -5  -1   13.90    2.30
   9   5  -1   15.30    2.40
  -9  -5  -1   13.60    2.30
  -9  -5   1   13.70    2.00
   9  -5  -1   12.20    1.80
  -9  -5   1   15.20    2.30
   9  -5  -1   12.70    1.70
   9   5   1   15.90    2.30
   9  -5  -1   13.40    1.90
  -9   5  -1   13.70    2.50
   9   5   1   11.10    2.20
  -9   5   2  240.38    6.40
   9  -5   2  233.98    7.40
   9  -5   2  241.38    7.30
   9   5  -2  241.28    7.20
  -9  -5  -2  240.48    7.30
  -9  -5  -2  245.48    7.40
  -9  -5   2  246.08    5.70
   9   5   2  241.58    7.40
  -9  -5   2  248.48    7.10
   9  -5  -2  243.18    5.10
   9   5   2  253.47    7.20
   9  -5  -2  232.48    5.20
  -9  -5   2  266.67    7.10
  -9   5  -2  247.48    7.60
   9  -5  -2  240.18    5.70
  -9  -5  -3   -0.30    1.90
  -9  -5  -3   -0.50    1.70
  -9   5   3    0.20    1.20
   9  -5   3    0.80    2.00
  -9   5   3    1.10    1.20
   9  -5   3    4.20    2.10
  -9  -5   3    2.30    1.00
  -9   5  -3    3.10    1.90
   9   5   3    0.90    1.80
   9   5   3    1.00    2.00
   9  -5  -3    0.70    0.90
  -9  -5   3   -0.60    1.60
  -9  -5   3    2.00    1.70
  -9   5   4   17.00    1.80
  -9  -5  -4   11.40    2.80
   9  -5   4   11.80    2.90
   9  -5   4   15.30    2.80
  -9   5   4   15.40    2.10
  -9  -5   4   15.40    1.30
  -9   5  -4   16.40    3.00
  -9  -5   4   15.30    2.50
  -9  -5   4   13.30    2.40
   9   5   4   16.60    3.20
   9   5   4   10.20    2.70
  -9   5   5   19.70    2.30
  -9  -5  -5   16.00    2.80
  -9  -5  -5   20.50    3.50
   9  -5   5   16.60    3.40
   9  -5   5   15.50    3.00
  -9  -5   5   20.70    2.60
   9   5   5   19.60    3.60
  -9   5  -5   13.60    3.00
  -9  -5   5   17.40    2.70
   9   5   5   17.10    3.00
  -9  -5  -6   33.60    4.40
  -9   5   6   30.70    2.80
  -9  -5  -6   32.10    3.70
   9  -5   6   28.40    3.90
   9  -5   6   29.50    4.20
  -9  -5   6   30.90    2.50
   9   5   6   37.50    4.40
  -9   5  -6   32.00    4.20
   9   5   6   31.60    4.50
  -9  -5   6   29.90    3.30
   9  -5   7   25.30    4.20
  -9   5   7   26.80    2.90
  -9  -5  -7   29.10    4.50
   9  -5   7   25.90    3.80
   9   5   7   29.00    3.90
   9   5   7   25.00    4.40
  -9  -5   7   24.70    1.80
  -9  -5   7   28.40    3.30
  -9  -5  -8    5.40    3.10
  -9   5   8   -0.60    1.70
   9  -5   8    1.60    2.60
   9  -5   8    0.20    2.40
  -9   5  -8    0.40    2.40
  -9  -5   8    1.80    1.80
   9   5   8    0.80    3.00
   9   5   8    0.00    2.40
   9  -5   9   15.90    3.60
  -9   5   9    6.70    2.50
   9  -5   9    5.00    3.10
  -9   5  -9   17.90    3.70
  -9  -5   9   12.40    2.50
   9   5   9    8.10    3.10
 -10   5   0    1.80    1.70
 -10  -5   0   -0.60    1.60
  10   5   0    0.30    1.70
  10  -5   0    0.90    1.40
  10  -5   0   -0.10    1.50
  10   5   0    1.10    1.20
 -10  -5   0    0.40    1.70
  10  -5   0    2.50    1.30
 -10  -5  -1   74.99    4.40
  10  -5   1   70.09    4.10
 -10   5   1   71.09    3.70
  10   5  -1   63.29    4.10
 -10  -5  -1   72.79    4.10
  10  -5   1   72.19    4.20
  10   5   1   72.89    3.60
 -10  -5   1   69.09    3.60
 -10   5  -1   69.09    4.20
  10  -5  -1   74.69    3.20
 -10  -5   1   72.49    4.40
  10  -5  -1   69.49    3.60
  10  -5  -1   69.79    3.50
  10   5   1   69.59    4.30
 -10  -5  -2    4.00    2.00
  10  -5   2   -1.00    1.80
 -10  -5  -2   -0.40    1.80
 -10   5   2   -0.20    1.40
  10  -5   2   -0.20    1.80
  10   5  -2    0.60    1.80
  10  -5  -2    1.20    1.40
 -10  -5   2    0.70    1.40
  10   5   2   -0.10    2.00
 -10   5  -2    1.90    1.90
  10  -5  -2   -0.70    1.00
  10   5   2    0.10    1.80
 -10  -5   2    1.50    1.80
 -10  -5  -3    2.90    2.30
  10  -5   3    3.90    2.30
  10  -5   3    6.10    2.20
 -10   5   3    5.60    1.60
 -10  -5  -3    1.90    2.00
  10  -5  -3    3.80    1.20
 -10  -5   3    7.20    2.10
 -10  -5   3    4.30    2.10
  10   5   3    4.70    2.30
 -10   5  -3    5.90    2.40
  10   5   3    4.70    2.40
 -10  -5   3    5.40    1.30
 -10  -5  -4   24.90    3.30
 -10  -5  -4   27.30    3.70
  10  -5   4   19.80    3.50
  10  -5   4   24.60    3.40
 -10   5   4   23.30    2.40
 -10   5   4   21.70    2.20
 -10   5  -4   26.50    3.80
 -10  -5   4   23.40    1.60
  10   5   4   21.40    3.60
 -10  -5   4   23.80    3.00
 -10  -5   4   24.30    3.00
  10   5   4   20.70    3.20
  10  -5   5   30.60    3.90
 -10   5   5   35.10    1.60
 -10  -5  -5   39.30    4.40
 -10   5   5   38.20    2.80
  10  -5   5   32.40    4.20
 -10  -5  -5   38.00    4.00
  10   5   5   36.50    4.50
 -10  -5   5   38.40    3.20
 -10  -5   5   39.80    3.80
  10   5   5   30.30    3.80
 -10   5  -5   39.80    4.20
 -10  -5   5   36.20    1.50
  10  -5   6  129.89    7.00
  10  -5   6  131.09    7.00
 -10   5   6  126.09    4.70
 -10  -5  -6  131.99    6.50
  10   5   6  111.89    6.70
 -10  -5  -7   53.09    6.10
 -10  -5  -7   31.30    4.20
  10  -5   7   32.90    4.40
 -10   5   7   36.30    3.10
  10  -5   7   33.70    4.70
 -10   5  -7   31.40    4.40
  10   5   7   34.30    4.80
 -10  -5   7   33.80    3.80
 -10  -5   7   35.30    2.00
  10   5   7   32.80    4.10
  10  -5   8   -2.60    2.30
 -10   5   8   -0.70    1.60
 -10  -5  -8   13.00    3.70
  10  -5   8    3.70    2.80
  10   5   8    0.30    3.20
 -10   5  -8    1.40    3.10
 -10  -5   8   -0.60    1.70
  10   5   8    3.30    2.80
 -10   5   9   -4.80    1.70
  10  -5   9    7.70    3.30
  10   5   9   -3.30    3.10
  10   5   9   -3.70    2.40
 -10  -5   9   -0.60    1.60
 -10   5  -9    4.50    2.60
  11   5   0   76.59    3.20
  11  -5   0   69.29    4.10
 -11   5   0   68.99    4.10
  11   5   0   78.19    4.70
  11  -5   0   70.19    3.90
  11  -5   0   70.89    3.50
 -11  -5   0   73.99    4.60
 -11  -5   0   65.79    3.80
  11  -5   1   40.30    3.70
 -11   5   1   46.30    3.50
  11  -5   1   44.20    3.80
 -11  -5  -1   40.40    3.80
  11   5  -1   44.30    3.90
  11   5   1   42.80    4.00
 -11  -5   1   43.10    3.80
  11  -5  -1   47.20    2.80
  11  -5  -1   49.30    3.40
  11   5   1   47.50    3.40
 -11   5  -1   53.69    4.00
 -11  -5   1   42.90    3.20
  11  -5   2  299.57    8.70
 -11   5   2  283.37    7.60
 -11  -5  -2  287.87    8.70
  11   5  -2  277.17    8.30
 -11  -5  -2  273.57    8.70
  11  -5   2  285.27    8.60
 -11  -5   2  281.37    6.90
  11  -5  -2  290.07    7.00
 -11  -5   2  276.17    8.20
  11   5   2  295.57    8.90
  11  -5  -2  282.27    5.50
 -11   5  -2  272.87    8.60
  11   5   2  289.17    8.10
  11  -5   3   -0.30    2.10
 -11  -5  -3    0.30    2.20
 -11   5   3    1.20    1.50
 -11  -5  -3    2.30    2.10
  11  -5   3    1.00    2.20
  11   5   3    1.60    2.60
 -11  -5   3    0.80    1.40
 -11  -5   3    3.60    2.10
  11  -5  -3    1.40    1.20
  11   5   3    0.50    2.10
 -11   5  -3   -0.70    2.10
 -11  -5   3    2.50    2.10
 -11   5   4   20.80    2.50
  11  -5   4   23.20    3.70
  11  -5   4   17.70    3.20
 -11   5   4   20.30    2.30
 -11  -5  -4   20.70    3.20
 -11  -5   4   23.00    3.20
  11  -5  -4   22.60    1.90
  11   5   4   19.20    3.20
  11   5   4   23.80    3.70
 -11  -5   4   22.20    1.90
 -11  -5   4   21.20    3.00
 -11   5  -4   17.60    3.40
  11  -5   5  170.48    7.70
  11  -5   5  159.88    7.40
 -11  -5  -5  153.28    7.10
 -11   5   5  160.08    5.20
  11   5   5  162.88    7.60
 -11  -5   5  165.18    5.90
  11   5   5  172.98    8.00
  11  -5   6   41.70    4.70
  11  -5   6   33.90    4.40
 -11   5   6   41.70    3.00
 -11  -5  -6   43.10    5.00
 -11   5  -6   44.50    5.10
 -11  -5   6   39.50    2.80
  11   5   6   34.40    4.70
  11   5   6   42.10    4.90
 -11  -5   6   35.50    1.50
 -11  -5   6   33.10    3.70
 -11  -5  -7  111.79    8.60
 -11  -5  -7   82.19    5.70
 -11   5   7   84.69    4.20
  11  -5   7   99.49    6.70
  11  -5   7   80.69    6.20
 -11   5  -7   82.59    5.90
 -11  -5   7   84.19    2.90
 -11  -5   7   85.09    5.00
  11   5   7   79.09    6.70
  11   5   7   87.89    6.20
  11  -5   8   13.60    3.80
  11  -5   8   23.60    4.40
 -11   5   8   24.50    3.00
 -11   5  -8   22.20    4.20
  11   5   8   22.40    4.70
  11   5   8   15.80    3.70
 -11  -5   8   20.00    2.90
 -11   5   9   11.40    2.50
  11  -5   9   16.10    3.90
  11  -5   9    6.60    3.50
  11   5   9   13.40    4.70
  11   5   9   10.40    3.40
 -11  -5   9   15.60    2.80
  12  -5   0    1.40    1.90
  12  -5   0   -1.00    1.80
  12  -5   0   -1.00    1.40
  12   5   0   -1.30    1.30
 -12  -5   0   -0.40    1.70
 -12   5   0    0.30    1.80
 -12  -5   0    2.70    2.10
  12   5   0   -0.90    2.00
 -12  -5  -1   -2.60    1.70
  12  -5   1   -1.20    1.80
  12   5  -1   -1.10    1.90
 -12   5   1   -0.20    1.70
  12  -5   1   -0.40    1.80
 -12  -5  -1   -0.50    1.90
 -12  -5   1    1.60    2.10
  12  -5  -1    1.40    1.40
  12   5   1    1.10    1.80
  12  -5  -1   -0.90    1.60
 -12  -5   1    0.70    1.70
 -12   5  -1   -0.60    1.90
  12   5   1    1.60    2.10
  12  -5   2  162.18    6.80
 -12  -5  -2  164.18    6.90
 -12  -5  -2  168.78    7.00
 -12   5   2  160.08    5.80
  12   5  -2  151.68    6.40
  12  -5   2  161.78    6.80
  12  -5  -2  171.28    5.50
  12  -5  -2  165.78    3.40
 -12  -5   2  168.98    7.80
  12   5   2  160.98    6.20
  12   5   2  161.38    6.80
  12  -5  -2  157.88    3.40
 -12   5  -2  169.28    7.00
 -12  -5   2  161.58    5.30
  12  -5   3   -2.20    2.30
 -12  -5  -3   -0.60    2.20
 -12   5   3    1.10    1.50
 -12  -5  -3   -1.00    2.00
  12  -5   3   -1.40    2.10
  12   5   3   -0.60    2.20
 -12  -5   3    0.50    1.90
 -12  -5   3    0.70    2.00
 -12  -5   3   -1.80    1.40
 -12   5  -3   -0.90    2.00
  12   5   3    3.30    2.40
  12  -5  -3   -0.60    1.20
  12  -5   4   -0.80    2.40
 -12  -5  -4    0.40    2.10
 -12   5   4   -0.20    1.30
 -12  -5   4   -0.60    1.20
 -12  -5   4    0.00    2.10
  12   5   4    3.30    2.90
 -12  -5   4   -0.20    1.80
  12   5   4    0.20    2.50
  12  -5  -4    0.10    1.10
 -12   5   5    3.80    1.60
 -12   5   5    2.00    1.10
  12  -5   5   -0.80    2.40
  12  -5   5    1.80    2.90
  12   5   5    1.40    2.50
 -12  -5   5   -0.90    1.70
 -12  -5   5   -2.80    1.90
 -12   5  -5    3.20    2.60
 -12  -5   5    2.10    1.10
  12   5   5    1.20    2.90
  12  -5   6    6.50    2.90
 -12  -5  -6   10.70    2.90
  12  -5   6   11.60    3.40
 -12   5   6    9.80    2.00
 -12  -5  -6   11.90    3.60
 -12  -5   6    6.60    2.40
  12   5   6   10.40    3.20
 -12  -5   6   11.50    2.00
 -12   5  -6   16.00    3.60
 -12  -5   6   10.00    1.10
  12   5   6   10.40    3.50
 -12   5   7    0.40    1.50
  12  -5   7    5.80    3.00
 -12  -5  -7    2.30    3.80
  12  -5   7   -0.80    2.50
 -12  -5   7    3.10    1.00
 -12  -5   7   -2.50    1.80
 -12  -5   7   -0.40    0.60
  12   5   7    6.10    3.80
 -12   5  -7    0.00    2.50
  12   5   7    0.80    2.60
 -12   5   8   12.30    2.30
  12  -5   8   11.50    3.70
 -12  -5   8   11.80    2.70
 -12  -5   8   17.30    1.10
  12   5   8    7.90    3.30
 -13  -5   0   -1.70    2.00
 -13  -5   0    0.20    2.10
  13  -5   0    1.00    1.70
  13  -5   0    2.40    2.00
 -13   5   0   -0.40    1.90
  13  -5   0   -0.90    1.80
  13   5   0    0.40    1.40
  13   5   0    0.60    2.20
  13   5  -1    5.10    2.60
  13  -5   1    3.50    2.10
  13  -5   1    4.60    2.20
 -13  -5  -1    4.00    2.30
 -13  -5  -1    3.80    2.40
 -13   5   1    6.40    2.40
  13   5   1    3.90    2.50
 -13  -5   1    7.30    2.50
 -13  -5   1    4.10    2.10
  13   5   1    4.50    2.10
 -13   5  -1    9.10    2.70
  13  -5  -1    4.70    1.60
  13  -5  -1    5.70    2.10
  13  -5   2    3.70    2.40
 -13  -5  -2    3.80    2.50
  13   5  -2    2.70    2.30
 -13   5   2    2.10    2.00
  13  -5   2    0.90    2.40
  13   5   2    5.10    2.50
  13  -5  -2    1.10    1.70
 -13   5  -2    6.60    2.60
 -13  -5   2    0.90    2.20
 -13  -5   2    3.00    1.90
  13   5   2    6.00    2.60
  13  -5   3    0.60    2.30
 -13  -5  -3    0.60    2.30
 -13   5   3   -1.50    1.50
  13  -5   3   -0.50    2.30
  13  -5  -3    0.20    1.40
 -13   5  -3    1.90    2.40
 -13  -5   3    0.20    1.50
 -13  -5   3   -0.30    2.10
  13   5   3    1.80    2.40
 -13  -5   3    3.00    2.20
 -13   5   4   37.70    3.00
  13  -5   4   41.60    4.70
  13  -5   4   39.30    4.50
 -13  -5  -4   37.60    5.30
 -13  -5   4   33.30    2.60
  13   5   4   39.60    4.90
 -13  -5   4   31.40    3.70
 -13  -5   4   34.80    3.70
  13   5   4   34.20    4.30
  13  -5   5   80.09    5.90
 -13  -5  -5   85.09    6.00
  13  -5   5   79.09    6.10
 -13   5   5   70.79    3.10
  13   5   5   80.69    5.90
  13   5   5   73.49    5.80
 -13  -5   5   77.59    5.10
 -13  -5   5   80.29    4.50
 -13   5  -5   72.69    5.60
 -13  -5   5   74.99    2.90
  13  -5   6   18.00    4.10
 -13  -5  -6   22.50    4.40
 -13   5   6   20.30    2.50
 -13  -5  -6   13.20    3.60
  13  -5   6   13.90    3.50
 -13  -5   6   11.20    2.70
  13   5   6   14.80    3.50
 -13   5  -6   15.40    3.70
 -13  -5   6   13.30    1.40
 -13  -5   6   19.20    2.40
  13   5   6   16.20    4.00
 -13  -5  -7    7.60    2.70
  13  -5   7    3.90    3.00
 -13  -5  -7   13.80    3.50
 -13   5   7    3.90    1.60
  13  -5   7    2.90    3.00
 -13  -5   7   -1.80    1.90
  13   5   7    1.20    3.70
 -13  -5   7    2.30    1.00
  13   5   7    0.50    2.70
 -13  -5   7   -0.10    0.70
 -13   5  -7    4.20    2.60
 -13   5   8   33.40    3.00
  13  -5   8   34.40    5.30
  13  -5   8   27.70    4.70
  13   5   8   29.00    5.30
  13   5   8   30.40    4.70
 -13  -5   8   30.60    3.80
 -14   5   0    1.70    2.20
  14  -5   0    0.70    2.00
  14   5   0   -0.80    1.30
  14   5   0   -3.40    2.10
 -14  -5   0    1.90    2.30
  14  -5   0   -0.90    1.90
  14  -5   0   -0.50    1.60
  14  -5   1    6.80    2.50
  14   5  -1    5.50    2.60
 -14   5   1    9.60    2.60
  14  -5   1    9.60    2.70
 -14  -5  -1    8.50    2.80
  14  -5   1   10.40    2.30
 -14  -5  -1    9.10    2.90
 -14  -5   1    6.50    2.70
  14  -5  -1    9.60    1.80
 -14  -5   1   10.10    2.60
  14   5   1    8.30    2.80
 -14   5  -1    5.90    2.60
  14  -5  -1    9.50    2.50
  14   5   1    7.10    2.30
 -14   5   2   30.10    3.40
 -14  -5  -2   29.40    4.00
  14   5  -2   23.60    3.50
  14  -5   2   29.40    3.80
  14  -5   2   24.80    3.50
 -14  -5   2   24.50    3.60
  14   5   2   27.80    3.40
  14   5   2   23.30    3.70
  14  -5  -2   32.60    3.50
 -14  -5   2   28.40    3.10
 -14   5  -2   26.30    3.90
 -14  -5  -3  358.66   11.20
 -14   5   3  346.17    9.10
  14  -5   3  356.26   11.00
  14  -5   3  352.76   10.80
  14  -5  -3  359.16    8.60
  14   5   3  373.56   10.60
  14   5   3  358.46   11.10
 -14  -5   3  370.66   10.00
 -14   5  -3  343.07   11.10
 -14  -5   3  348.37   10.30
 -14  -5   3  352.56    8.50
 -14  -5  -4   21.20    3.60
  14  -5   4   17.40    3.60
 -14   5   4   22.70    2.60
  14  -5   4   19.10    3.60
 -14  -5  -4   25.10    4.10
 -14  -5   4   22.80    3.50
 -14  -5   4   32.20    3.70
  14   5   4   20.10    3.70
  14   5   4   18.30    3.70
 -14  -5   4   28.30    2.60
  14  -5  -4   22.50    2.50
 -14  -5  -5    5.00    2.70
  14  -5   5    4.40    2.80
 -14   5   5    5.90    1.50
  14  -5   5    3.80    2.80
  14   5   5    2.40    2.70
  14   5   5    2.20    3.30
 -14  -5   5    4.90    1.40
 -14  -5   5    4.40    2.50
 -14  -5   5    6.70    2.20
 -14  -5  -6    5.40    2.40
 -14  -5  -6    3.70    3.10
  14  -5   6    2.20    2.70
  14  -5   6   -0.70    2.50
 -14   5  -6   -0.60    2.40
  14   5   6   -1.40    2.60
  14   5   6   -1.40    2.80
 -14  -5   6    2.20    1.50
 -14  -5   6    0.30    2.20
 -14  -5   6    1.00    0.90
  14  -5   7   73.89   10.00
 -14   5   7   65.89    3.70
  14   5   7   72.69    6.60
  14   5   7   62.49    6.40
 -14  -5   7   68.69    2.00
 -14  -5   7   73.59    3.00
 -14  -5   7   61.99    5.00
  15  -5   0  133.89    5.40
  15   5   0  128.49    6.60
 -15  -5   0  133.09    6.80
  15  -5   0  133.79    6.40
 -15  -5   0  122.09    6.10
  15  -5   0  138.99    5.10
  15   5   0  129.09    3.90
 -15   5   0  128.29    6.30
  15  -5   1    8.60    2.70
  15  -5   1    7.90    2.70
 -15  -5  -1    8.60    2.90
 -15  -5  -1   10.80    3.10
  15  -5   1   13.20    2.60
 -15   5   1   13.00    2.90
 -15  -5   1    7.40    2.80
  15   5   1   11.90    2.40
 -15   5  -1   13.60    3.20
  15   5   1   11.00    3.10
  15  -5  -1    7.60    2.40
  15  -5  -1    9.80    1.80
  15  -5   2    7.60    2.90
 -15  -5  -2    7.50    2.70
 -15   5   2   10.20    2.50
  15  -5   2   10.40    3.10
  15   5  -2    8.50    2.70
 -15  -5  -2    6.50    2.90
 -15   5  -2    9.20    3.10
  15   5   2    6.60    2.90
 -15  -5   2    6.20    2.80
  15  -5  -2    8.00    2.30
  15   5   2    7.40    2.60
 -15  -5   2   10.40    2.30
 -15  -5  -3   12.50    3.30
  15  -5   3   11.00    3.10
  15  -5   3    9.90    3.00
 -15   5   3   10.20    2.30
 -15  -5   3   11.70    3.00
 -15  -5   3   14.50    3.00
 -15  -5   3   14.10    2.30
  15   5   3   12.00    3.30
  15  -5  -3   11.90    2.20
  15   5   3   10.50    3.20
 -15   5  -3    6.20    2.90
 -15   5   4    6.70    1.90
 -15  -5  -4    6.60    3.30
  15  -5   4    4.10    2.90
 -15  -5  -4    5.60    3.00
  15  -5   4    4.60    2.80
  15   5   4    1.70    2.80
  15   5   4    1.60    3.00
  15  -5  -4    6.00    1.60
 -15  -5   4    2.70    2.30
 -15   5  -4   13.70    5.50
 -15  -5   4    6.90    2.60
 -15  -5   4    9.00    1.90
 -15  -5  -5   62.99    5.80
  15  -5   5   49.30    5.40
 -15   5   5   52.69    3.10
  15  -5   5   61.99    5.90
 -15  -5  -5   50.69    5.20
 -15   5  -5   51.09    5.30
 -15  -5   5   53.69    3.00
 -15  -5   5   52.89    4.10
  15   5   5   56.69    5.50
  15   5   5   39.70    4.90
 -15  -5   5   48.50    4.70
 -15  -5  -6    7.70    3.90
  15  -5   6    1.70    2.90
  15  -5   6   11.70    3.70
 -15  -5   6    5.50    1.90
 -15  -5   6    0.30    2.30
  15   5   6   -3.80    3.20
 -15  -5   6    8.90    1.30
  15   5   6    5.20    3.20
  15  -5   7    3.70    3.10
  15  -5   7   10.90    3.60
  15   5   7    6.60    3.60
  15   5   7    7.20    3.80
 -15  -5   7    3.00    2.40
 -15  -5   7    8.50    2.00
 -16  -5   0   -0.30    2.30
  16   5   0   -0.50    1.10
  16  -5   0   -1.10    2.20
 -16   5   0    0.90    2.10
  16  -5   0   -1.70    1.60
  16   5   0    0.40    2.40
 -16  -5   0    1.20    2.10
  16  -5   0    2.80    2.10
 -16   5   1   21.20    3.60
 -16  -5  -1   22.50    3.70
  16  -5   1   19.30    3.60
  16  -5   1   20.40    3.30
 -16  -5  -1   23.70    3.80
  16   5  -1   18.50    3.40
  16   5   1   17.60    2.60
  16   5   1   18.20    3.50
 -16   5  -1   25.00    4.00
  16  -5  -1   18.60    2.30
 -16  -5   1   23.50    3.30
  16  -5  -1   19.30    2.20
  16  -5  -1   19.60    3.30
 -16  -5   1   21.30    3.70
  16   5  -2  119.79    6.50
  16  -5   2  106.29    6.00
 -16  -5  -2  107.39    6.40
  16  -5   2  106.39    6.60
 -16   5   2  110.59    5.60
 -16  -5  -2  119.09    7.00
 -16  -5   2  118.79    6.50
  16   5   2  108.39    6.80
 -16   5  -2  117.69    6.70
  16  -5  -2  117.59    5.60
  16   5   2  106.19    5.70
 -16   5   3   37.30    4.10
 -16  -5  -3   36.10    4.80
 -16  -5  -3   33.70    5.50
  16   5  -3   31.70    3.90
  16  -5   3   27.80    4.20
  16  -5   3   31.60    4.40
 -16  -5   3   43.60    3.50
  16   5   3   38.60    4.70
 -16  -5   3   28.80    4.00
  16   5   3   25.70    3.80
 -16   5  -3   43.80    8.40
  16  -5  -3   39.60    3.60
  16  -5   4   41.80    4.80
 -16  -5  -4   45.50    5.00
 -16   5   4   36.60    3.30
  16  -5   4   30.20    4.50
 -16  -5  -4   26.20    4.10
  16   5   4   30.20    4.30
 -16  -5   4   44.60    3.20
  16  -5  -4   37.30    3.10
 -16  -5   4   37.90    4.30
 -16   5  -4   34.50    5.00
  16   5   4   22.80    4.00
 -16  -5   4   40.90    4.10
 -16   5   5   43.30    3.00
  16  -5   5   48.90    5.30
 -16  -5  -5   42.20    7.10
  16  -5   5   43.80    5.20
 -16  -5   5   38.30    4.30
 -16  -5   5   51.59    3.00
  16   5   5   43.80    5.50
  16   5   5   42.60    5.30
 -16  -5   5   44.30    4.10
  16  -5   6   -1.30    2.70
  16  -5   6    2.60    2.80
  16   5   6    0.90    3.30
 -16  -5   6    3.00    1.70
  17  -5   0   24.30    3.00
 -17  -5   0   22.80    3.80
  17   5   0   23.10    1.80
 -17   5   0   26.90    4.00
  17   5   0   23.00    3.90
  17  -5   0   22.30    3.50
  17  -5   0   20.00    2.70
 -17  -5   0   33.90    4.30
  17  -5   1   68.89    4.30
  17   5  -1   56.69    5.50
 -17  -5  -1   63.39    5.10
 -17   5   1   62.99    4.90
 -17  -5  -1   62.29    8.10
  17  -5   1   65.29    4.70
  17  -5   1   62.69    5.50
  17   5   1   55.69    5.40
 -17  -5   1   73.99    5.10
  17  -5  -1   60.49    2.50
 -17   5  -1   59.79    5.20
 -17  -5   1   65.89    5.50
  17  -5  -1   61.39    4.90
  17  -5  -1   50.69    3.30
  17   5   1   61.59    3.80
  17   5  -2    0.90    2.30
 -17  -5  -2    1.40    2.60
  17  -5   2   -1.00    2.40
  17  -5   2   -1.40    2.40
 -17   5   2    3.00    2.10
 -17  -5  -2    6.60    3.10
 -17  -5   2   -3.40    2.10
  17  -5  -2   -0.10    1.90
  17   5   2   -3.00    2.20
  17   5   2   -0.50    2.60
 -17  -5   2    6.60    2.20
 -17  -5  -3   -1.00    2.60
  17   5  -3    6.10    2.50
  17  -5   3    5.10    2.90
  17  -5   3   -2.80    2.70
 -17  -5  -3    5.30    2.90
 -17   5   3    4.00    2.00
  17  -5  -3    4.80    2.00
  17   5   3    1.90    2.90
  17   5   3    1.50    4.70
 -17   5  -3    6.10    3.00
 -17  -5   3    1.70    2.50
 -17  -5  -4   10.60    3.70
  17  -5   4    2.00    2.70
  17  -5   4   -2.20    2.70
 -17   5   4    2.30    1.80
  17   5   4    0.50    2.80
  17  -5  -4    2.30    1.60
 -17  -5   4   -4.10    2.00
  17   5   4   -4.90    2.10
 -17  -5   4    6.00    1.80
 -17  -5   4   -1.00    2.20
  17  -5   5    2.10    2.80
 -17   5   5    5.30    1.50
 -17  -5   5    3.30    2.20
  17   5   5   -2.90    3.10
 -17  -5   5   -4.80    2.20
  17  -5   6   17.20    4.20
  17  -5   6   10.40    3.80
 -17  -5   6   14.70    2.30
  17   5   6   13.40    4.10
 -17  -5   6    7.80    2.90
 -18   5   0   -2.90    2.20
  18   5   0   -0.50    2.50
  18  -5   0   -1.10    1.60
  18  -5   0   -0.90    2.30
 -18  -5   0    0.40    2.50
  18  -5   0    1.10    1.80
 -18  -5   0    3.00    2.30
 -18  -5  -1   22.20    3.90
 -18   5   1   15.70    3.40
  18  -5   1    7.30    3.00
  18  -5   1   10.80    2.40
  18  -5   1    7.10    2.60
 -18  -5  -1   11.10    3.40
  18   5  -1   10.10    3.00
 -18  -5   1   17.80    3.30
  18   5   1    9.30    2.10
 -18  -5   1    6.80    3.50
  18  -5  -1    3.40    2.40
  18   5   1    7.70    3.10
 -18   5  -1    8.60    3.50
 -18   5   2    3.10    2.30
 -18  -5  -2   13.80    3.10
  18  -5   2    4.60    2.20
 -18  -5  -2    3.20    2.70
  18   5  -2    4.00    2.60
  18  -5   2    3.30    3.00
 -18  -5   2    6.80    2.20
  18  -5  -2    3.00    2.30
  18   5   2    2.60    2.80
 -18   5  -2    8.10    3.00
  18   5   2    1.40    2.30
 -18   5   3   74.29    4.70
  18  -5   3   67.19    6.30
  18  -5   3   83.99    6.10
  18   5   3   72.99    6.30
  18   5   3   60.59    5.20
 -18  -5   3   76.19    8.80
  18  -5  -3   80.89    4.90
 -18  -5   3   93.69    4.90
  18  -5   4  131.19    7.70
 -18   5   4  139.29    5.90
  18  -5   4  117.59    8.10
  18   5   4  121.19    6.90
 -18  -5   4  131.79    6.80
  18  -5  -4  140.99    5.60
  18  -5   5   -1.10    3.20
  18  -5   5    4.20    3.40
 -18  -5   5    4.50    2.10
  18   5   5    0.60    3.00
  18   5   5   -4.10    3.10
 -18  -5   5   -2.90    2.80
  19   5   0    3.70    2.90
  19  -5   0    4.80    2.90
  19  -5   0    1.50    1.90
 -19  -5   0   11.10    3.20
 -19   5   0    5.70    2.80
 -19  -5   0    0.90    2.70
  19  -5   0    0.70    1.70
  19   5  -1    1.60    2.50
  19  -5   1    0.70    1.80
 -19   5   1    2.80    2.30
  19  -5   1   -0.70    2.10
  19  -5   1   -4.90    2.40
 -19   5  -1    5.40    2.90
 -19  -5   1   -4.90    2.20
  19  -5  -1   -0.40    2.30
  19   5   1    0.10    2.50
  19   5   1   -2.10    1.50
  19  -5   2   -1.30    2.80
  19  -5   2    3.10    2.50
  19   5  -2    0.80    2.50
 -19   5   2    3.00    2.20
  19  -5  -2    1.90    2.10
  19   5   2   -1.00    2.30
 -19  -5   2   -1.90    2.60
  19   5   2    0.40    2.90
  19  -5   3   -3.50    3.00
  19  -5   3    1.20    2.70
 -19   5   3    3.70    2.00
 -19  -5   3   -0.50    2.60
  19   5   3   -3.60    2.50
  19   5   3   -0.60    2.70
  19  -5  -3    1.60    2.00
 -19  -5   3   -4.40    2.30
  19  -5   4    9.10    3.40
 -19   5   4   10.50    2.00
  19  -5   4   -3.20    3.10
 -19  -5   4   -0.60    2.40
  19   5   4   -3.00    2.90
 -19  -5   4    2.70    2.50
  19   5   4    5.10    3.20
  19  -5  -4    6.20    2.00
 -20   5   0    2.10    2.40
  20  -5   0   -5.70    2.30
  20  -5   0   -1.30    1.40
  20   5   0   -2.70    2.40
  20  -5   1   -0.60    2.90
  20  -5   1   -2.10    1.70
  20   5  -1    1.20    2.60
 -20   5   1    2.10    1.90
  20  -5   1   -0.50    2.20
  20   5   1   -2.70    2.60
  20  -5  -1   -2.80    2.30
 -20   5   2   21.40    3.50
  20  -5   2   16.50    3.40
  20   5  -2   22.40    4.00
  20  -5   2    9.10    3.70
  20   5   2   14.90    3.90
  20  -5  -2   15.50    3.00
  20   5   2   11.10    2.80
   0   6   0    3.30    1.10
   0  -6   0    1.70    1.20
   0   6   0    1.30    1.50
   0  -6   0    2.60    1.40
   0   6  -1   -1.40    1.40
   0  -6   1   -1.40    1.20
   0   6   1   -0.30    1.20
   0  -6   1   -0.70    1.00
   0  -6  -1   -1.20    0.80
   0  -6  -1   -1.70    1.30
   0   6   1   -0.20    1.10
   0  -6  -1   -0.30    1.20
   0  -6   2  877.91   15.30
   0  -6  -2  859.41   15.00
   0   6  -2  850.51   15.40
   0  -6  -2  856.31   13.50
   0  -6  -2  865.11   14.80
   0   6   3    1.80    1.80
   0   6  -3   -1.50    1.80
   0  -6   3   -0.60    1.60
   0   6   3    0.00    1.00
   0  -6  -3   -0.10    1.50
   0  -6  -3   -0.70    0.90
   0  -6  -3   -0.10    1.90
   0  -6  -4    3.90    1.60
   0  -6  -4    3.50    0.90
   0   6  -4    4.50    1.90
   0   6   4    3.40    1.00
   0  -6  -4    3.90    1.70
   0  -6   4    4.60    1.70
   0   6   4    5.50    2.00
   0   6   5   -0.70    1.60
   0  -6  -5   -0.10    1.40
   0   6   5    0.40    0.90
   0  -6   5   -0.30    1.40
   0   6  -5   -0.10    1.60
   0  -6  -5    0.80    1.30
   0  -6  -6   12.80    2.30
   0   6   6   10.20    1.40
   0   6  -6    9.60    2.40
   0  -6  -6    8.70    1.90
   0   6   6   10.30    2.70
   0   6  -7   -0.80    1.90
   0   6   7    0.20    2.40
   0  -6  -7    2.00    2.00
   0   6   7   -0.50    1.10
   0  -6   8   82.99    5.10
   0   6  -8   84.69    5.00
   0   6   8   84.99    5.10
   0   6   8   83.39    5.70
   0   6   9   -3.70    2.40
   0   6  -9    0.20    1.90
   0  -6  -9    0.50    1.50
   0   6   9   -0.10    1.10
   0  -6 -10    2.60    0.90
   0   6 -10    1.20    2.90
   0   6  10   -0.90    1.00
   0  -6  10    4.70    2.20
   0  -6  10    5.50    2.20
   0  -6 -10    1.00    0.90
   0   6  10   -0.10    2.80
  -1   6   0    0.30    1.00
   1   6   0    1.40    1.10
   1  -6   0    1.60    1.00
  -1   6   0    0.20    1.40
   1   6   0    0.60    1.30
   1  -6   0   -0.30    1.10
  -1  -6   0   -0.20    1.40
  -1  -6   0   -0.10    1.10
   1   6  -1  283.87    7.00
  -1  -6  -1  287.07    6.00
   1  -6   1  293.37    6.90
   1  -6   1  296.27    6.30
  -1   6   1  285.47    6.40
  -1  -6  -1  292.87    6.50
  -1  -6  -1  274.97    6.80
  -1   6   1  281.97    6.70
  -1  -6   1  282.87    6.90
  -1  -6   1  289.17    6.20
   1   6   1  289.67    6.60
   1  -6  -1  284.27    6.70
   1  -6  -1  286.17    6.40
   1   6   1  291.77    6.50
  -1   6  -1  281.07    7.00
   1   6  -2   79.39    3.90
  -1  -6  -2   76.59    2.90
  -1  -6  -2   76.29    3.70
   1  -6   2   71.09    4.30
  -1   6   2   76.39    3.40
  -1   6   2   80.39    4.20
  -1   6  -2   77.89    4.00
   1   6   2   73.29    3.50
   1  -6  -2   76.99    3.40
   1  -6  -2   71.49    2.50
   1  -6  -2   80.29    3.60
  -1  -6   2   73.59    3.70
   1   6   2   70.09    2.90
  -1   6   3  762.22   13.80
  -1  -6  -3  770.42   12.60
   1   6  -3  762.92   14.30
  -1  -6  -3  761.92   13.90
   1  -6   3  771.62   14.10
  -1  -6  -3  747.33   13.60
  -1   6  -3  766.72   14.50
   1   6   3  768.92   12.60
   1  -6  -3  767.72   13.60
   1  -6  -3  749.03   11.70
   1  -6  -3  753.72   13.40
   1   6   3  780.12   14.10
  -1   6   4   91.89    2.50
  -1   6   4   96.99    4.10
  -1  -6  -4   93.59    3.20
   1   6  -4   92.79    4.30
   1  -6   4   88.89    3.90
  -1  -6  -4   88.29    3.70
  -1  -6  -4   92.79    4.20
   1  -6  -4   91.29    3.80
  -1  -6   4   90.69    3.90
  -1   6  -4   88.49    4.30
   1  -6  -4   93.59    2.50
   1   6   4   95.79    4.30
   1   6   4   93.39    3.20
   1  -6  -4   86.69    3.60
  -1  -6  -5   75.39    3.90
  -1   6   5   78.59    2.40
  -1   6   5   84.29    4.30
  -1  -6  -5   72.29    3.00
  -1  -6  -5   84.49    3.70
   1   6  -5   73.49    4.00
  -1   6  -5   74.99    4.20
  -1  -6   5   80.29    3.70
   1   6   5   81.09    4.30
   1   6   5   72.09    3.00
   1  -6  -5   73.29    3.60
   1  -6  -5   78.19    3.40
  -1  -6  -6    0.00    1.70
  -1  -6  -6    1.80    1.60
   1   6  -6   -3.00    1.70
  -1   6   6   -2.20    2.00
  -1   6   6    0.20    0.80
  -1   6  -6   -0.30    1.80
   1  -6  -6   -0.50    1.50
   1   6   6   -0.10    2.10
   1   6   6   -0.30    1.20
   1  -6  -6    0.60    1.40
  -1   6   7   34.60    2.10
   1  -6   7   31.00    3.50
  -1   6   7   35.90    4.10
   1   6  -7   31.50    3.40
  -1  -6  -7   34.30    3.60
  -1  -6  -7   35.80    3.00
   1   6   7   30.80    2.70
   1   6   7   34.70    4.10
  -1   6  -7   34.20    3.80
   1  -6  -7   28.80    2.50
  -1  -6  -8   14.00    2.30
   1  -6   8   14.20    2.90
  -1   6   8   14.20    1.50
   1   6  -8   18.20    2.90
  -1   6   8   17.00    3.40
  -1  -6   8   17.80    3.00
   1  -6  -8   15.70    1.90
  -1   6  -8   13.50    2.80
   1   6   8   13.60    2.00
  -1   6   9   21.10    3.80
   1  -6   9   24.00    3.50
  -1  -6  -9   22.30    2.60
  -1   6   9   19.40    1.70
   1   6  -9   26.20    3.30
   1  -6   9   21.40    3.40
  -1  -6   9   24.10    3.40
   1  -6  -9   21.90    1.60
   1   6   9   23.10    2.70
   1   6   9   21.40    4.00
  -1   6  -9   26.70    4.30
   1  -6  10    8.00    2.50
  -1  -6 -10    4.70    1.40
  -1   6  10    3.40    0.90
   1   6 -10    4.90    2.00
   1  -6  10    4.30    2.40
  -1  -6 -10    7.10    1.70
  -1   6  10   -1.90    2.60
   1   6  10    1.20    1.40
   1   6  10    3.00    3.30
  -1  -6  10    4.70    2.10
  -1   6 -10    5.70    2.20
  -1  -6  10    7.70    2.30
   2   6   0  371.86    8.00
  -2  -6   0  392.66    7.70
  -2   6   0  366.96    7.60
  -2  -6   0  375.16    7.60
   2   6   0  373.26    7.40
   2  -6   0  374.86    7.60
  -2   6   0  382.96    8.30
  -2  -6   0  373.36    8.40
   2  -6   0  373.36    8.00
  -2   6   1   35.90    2.70
   2  -6   1   40.60    2.40
  -2  -6  -1   41.10    2.70
  -2  -6  -1   35.10    2.80
  -2  -6  -1   36.30    2.40
  -2   6   1   38.40    2.40
   2   6  -1   38.10    2.90
   2  -6  -1   34.00    2.50
  -2  -6   1   37.30    2.10
   2   6   1   41.00    2.50
   2   6   1   33.70    2.40
  -2  -6   1   34.20    2.80
  -2   6  -1   35.20    2.80
   2  -6  -1   36.90    2.40
  -2   6   2    5.80    1.70
  -2  -6  -2    6.80    2.20
   2  -6   2    2.90    1.80
  -2  -6  -2    0.10    1.80
  -2  -6  -2    4.40    1.60
  -2   6   2    2.70    1.60
   2   6  -2    5.60    2.20
   2   6   2    5.50    1.90
   2   6   2    0.90    1.40
  -2  -6   2    2.60    1.70
   2  -6  -2    0.90    1.40
  -2   6  -2    1.40    2.00
   2  -6  -2    5.10    1.70
   2  -6  -2    2.90    0.90
   2   6  -3  275.17    7.30
  -2   6   3  291.77    7.00
  -2  -6  -3  278.77    7.30
  -2  -6  -3  289.97    6.40
   2  -6   3  289.17    7.40
  -2   6  -3  291.47    7.70
   2   6   3  284.47    7.40
   2  -6  -3  289.97    4.80
   2  -6  -3  288.27    6.70
   2   6   3  288.57    6.40
  -2  -6   3  322.57    8.60
   2  -6  -3  285.97    6.60
  -2  -6  -4  111.99    3.80
  -2   6   4  117.79    4.50
  -2  -6  -4  105.59    4.60
   2   6  -4  108.79    4.50
   2  -6   4  106.49    4.40
   2  -6  -4  111.39    3.90
   2  -6  -4  110.19    3.70
  -2   6  -4  117.29    4.90
   2   6   4  113.69    4.80
   2   6   4  110.99    3.80
  -2  -6   4  106.39    4.20
  -2   6   5   44.30    3.40
  -2  -6  -5   42.00    2.60
  -2  -6  -5   42.70    3.40
   2   6  -5   45.40    3.40
  -2   6  -5   42.00    3.50
   2  -6  -5   38.80    2.60
  -2  -6   5   45.30    2.90
   2  -6  -5   41.90    2.50
   2   6   5   43.80    3.60
  -2  -6  -6   30.60    3.40
  -2   6   6   29.70    1.30
  -2   6   6   26.30    3.10
   2   6  -6   27.70    3.20
   2  -6  -6   31.50    2.70
  -2   6  -6   32.10    3.50
   2   6   6   36.40    3.90
   2   6   6   34.70    2.80
   2  -6  -6   30.60    2.20
  -2  -6   6   30.80    2.80
  -2   6   7    7.60    0.90
  -2   6   7    9.90    2.80
  -2  -6  -7    8.20    2.70
   2   6  -7    7.50    2.30
   2  -6   7   11.40    2.90
  -2   6  -7    7.50    2.60
   2   6   7    9.10    1.90
   2  -6  -7    8.40    1.40
   2   6   7    5.70    2.80
  -2  -6  -8    0.70    1.70
  -2   6   8    0.80    0.60
   2   6  -8    1.80    1.80
  -2   6   8    1.40    2.30
   2  -6   8    4.60    2.50
   2   6   8    0.90    2.80
   2  -6  -8    1.80    0.70
   2  -6  -8    1.30    0.70
   2   6   8    0.90    1.50
  -2  -6   8    0.80    1.90
   2  -6   9    2.90    2.40
   2   6  -9    1.00    1.60
  -2   6   9    0.20    2.50
  -2  -6  -9    1.30    1.70
   2  -6   9    2.10    2.10
  -2  -6   9    3.20    2.00
   2   6   9   -0.50    2.40
  -2   6  -9    1.30    2.00
   2   6   9   -0.10    1.50
   2   6 -10    2.90    1.60
  -2  -6 -10    0.90    1.60
  -2   6  10    1.60    2.70
  -2  -6 -10    4.00    1.50
   2  -6  10    8.00    2.70
   2  -6  10    2.80    2.20
   2   6  10    2.40    3.30
  -2  -6  10    6.20    2.10
   2   6  10   -1.10    1.50
  -3  -6   0    1.60    1.40
  -3   6   0   -0.90    1.40
   3  -6   0   -0.10    1.40
  -3  -6   0    1.70    1.50
   3   6   0    1.00    1.20
   3  -6   0   -0.70    1.20
  -3  -6   0   -0.60    1.10
   3  -6   1    4.60    2.10
  -3   6   1    7.30    1.60
  -3   6   1    8.60    2.00
  -3  -6  -1    8.20    1.90
   3   6  -1    7.80    1.80
  -3  -6  -1    7.30    1.70
  -3  -6  -1    8.10    2.20
   3   6   1    9.50    1.70
  -3  -6   1    8.00    1.50
   3  -6  -1    7.20    1.60
   3   6   1    8.40    1.90
  -3  -6   1    7.70    2.10
  -3   6  -1    5.80    1.90
   3  -6  -1    8.80    1.70
  -3  -6   1    7.40    1.70
   3  -6   2   61.19    3.50
   3   6  -2   57.29    3.60
  -3   6   2   60.19    3.20
  -3  -6  -2   60.49    3.20
  -3  -6  -2   58.09    3.90
  -3   6   2   61.79    3.80
  -3   6  -2   57.39    3.70
   3   6   2   60.29    3.60
   3   6   2   57.89    3.30
  -3  -6   2   63.59    2.60
   3  -6  -2   57.29    3.00
  -3  -6   2   55.59    3.60
   3  -6  -2   62.29    3.20
  -3   6   3  182.68    4.80
  -3  -6  -3  186.28    5.20
  -3   6   3  192.88    5.50
   3  -6   3  199.48    6.00
   3   6  -3  187.18    5.80
  -3  -6  -3  184.98    5.90
   3  -6  -3  183.08    3.00
  -3  -6   3  186.68    6.60
  -3   6  -3  179.68    6.00
   3  -6  -3  185.58    4.80
   3   6   3  191.68    6.00
   3  -6  -3  185.18    5.00
   3   6   3  182.88    5.20
  -3  -6  -4  211.98    5.60
   3   6  -4  224.98    6.30
  -3   6   4  213.68    6.00
  -3  -6  -4  201.98    6.40
   3  -6  -4  202.28    5.20
  -3  -6   4  219.58    6.10
   3  -6  -4  206.88    5.00
   3   6   4  212.48    6.70
   3   6   4  217.78    5.70
  -3   6  -4  206.78    6.60
  -3  -6  -5   12.00    1.80
  -3  -6  -5   11.30    2.40
   3   6  -5   13.50    2.20
  -3   6   5   16.40    2.40
   3   6   5   15.20    2.80
   3  -6  -5   12.80    1.50
   3  -6  -5   16.10    1.90
  -3   6  -5   15.40    2.70
   3   6   5   12.90    2.00
  -3  -6   5   14.90    2.10
   3   6  -6  425.06    9.90
  -3  -6  -6  427.96    9.50
  -3   6   6  440.06   10.20
  -3  -6  -6  435.86   10.80
   3   6   6  444.46   11.50
  -3   6  -6  434.96   11.00
   3  -6  -6  415.66    7.60
   3  -6  -6  449.26   10.20
  -3  -6   6  444.06    9.50
   3   6   6  441.46    9.60
   3   6  -7   57.59    3.80
   3  -6   7   53.19    4.40
  -3   6   7   60.49    4.30
  -3  -6  -7   61.59    4.80
  -3   6  -7   59.79    4.50
   3   6   7   54.09    5.20
   3  -6  -7   53.29    1.40
   3   6   7   61.99    3.80
   3  -6   8   23.30    3.50
   3   6  -8   19.30    2.60
  -3   6   8   20.50    3.50
  -3  -6  -8   30.20    6.90
  -3   6  -8   19.20    3.20
   3   6   8   21.20    2.70
   3   6   8   23.60    4.00
   3  -6   9    4.80    2.50
   3  -6   9    2.90    2.30
  -3   6   9   -1.90    2.30
   3   6  -9    0.50    1.50
   3   6   9   -2.60    2.80
  -3   6  -9   -0.40    2.10
   3   6   9    0.70    1.70
  -3  -6   9    3.10    1.80
   3  -6  10    3.10    2.40
  -3   6  10   -3.00    2.30
   3   6 -10    0.00    1.40
   3  -6  10    7.00    2.60
  -3  -6 -10   -1.30    1.70
   3   6  10   -3.70    2.60
  -3   6 -10    8.30    2.40
   3   6  10    0.20    1.70
  -4  -6   0   77.49    3.70
  -4  -6   0   80.49    3.40
  -4   6   0   77.29    3.80
   4  -6   0   75.59    3.50
   4   6   0   69.79    3.80
   4   6   0   76.49    3.10
  -4  -6   0   81.29    4.00
   4  -6   0   76.59    3.30
  -4  -6  -1    4.90    1.80
  -4  -6  -1   12.20    2.20
  -4  -6  -1    6.50    2.10
   4  -6   1    0.90    1.60
  -4   6   1   -0.10    1.70
  -4   6  -1    4.70    2.20
  -4  -6   1    4.30    1.50
  -4  -6   1    1.80    1.60
   4   6   1    0.50    1.90
   4  -6  -1    4.80    1.60
   4  -6  -1    3.40    1.50
  -4   6   2   10.20    1.90
  -4  -6  -2   10.60    1.90
   4  -6   2   11.10    2.20
  -4  -6  -2    9.60    2.40
   4   6  -2   14.80    2.10
  -4  -6   2   10.00    2.30
   4  -6  -2   12.60    1.80
  -4   6  -2    8.60    2.20
   4   6   2   11.50    1.90
   4  -6  -2   12.90    2.00
   4   6   2   14.20    2.40
  -4  -6   2   10.30    1.50
  -4  -6  -3   41.60    2.90
  -4  -6  -3   35.50    3.20
  -4   6   3   38.20    2.80
  -4   6   3   37.30    2.40
   4   6  -3   41.20    3.00
   4   6   3   43.50    3.40
   4  -6  -3   39.10    2.60
  -4   6  -3   35.60    3.20
   4   6   3   41.20    2.90
  -4  -6   3   36.80    3.60
   4  -6  -3   39.20    2.30
  -4  -6  -4   53.69    3.10
  -4  -6  -4   57.19    3.70
   4   6  -4   51.99    3.20
  -4   6   4   55.69    3.20
   4  -6  -4   60.49    2.60
  -4  -6   4   55.29    3.20
   4   6   4   56.79    3.20
   4   6   4   56.49    3.80
   4  -6  -4   56.89    2.30
  -4   6  -4   55.69    3.80
  -4   6   5    2.90    1.70
   4   6  -5    0.20    1.50
  -4  -6  -5    0.40    1.30
  -4  -6  -5   -2.70    1.80
  -4  -6   5    1.40    1.40
   4   6   5    1.20    1.50
   4  -6  -5    0.80    0.80
   4   6   5    0.40    2.10
  -4   6  -5    0.30    1.90
  -4  -6  -6   36.10    3.20
   4   6  -6   39.40    3.20
  -4   6   6   39.30    3.50
  -4  -6  -6   35.80    4.10
   4  -6   6   35.50    3.80
  -4   6  -6   38.60    3.80
   4   6   6   39.50    4.70
  -4  -6   6   39.40    2.80
   4  -6  -6   35.90    1.20
   4   6   6   39.40    3.40
   4  -6   7   23.30    3.40
   4  -6   7   31.20    4.10
   4   6  -7   31.30    3.00
  -4  -6  -7   35.40    4.40
  -4   6   7   27.50    3.30
  -4   6  -7   30.40    3.90
   4   6   7   28.90    3.30
   4   6   7   30.40    4.20
   4  -6   8  137.59    7.10
  -4   6   8  137.09    6.20
  -4  -6  -8  137.59    6.80
   4  -6   8  130.79    6.80
   4   6  -8  125.79    4.70
   4   6   8  137.89    5.70
  -4   6  -8  143.19    6.80
   4   6   8  136.09    7.20
   4  -6   9   50.29    4.90
   4  -6   9   48.40    5.00
  -4  -6   9   43.20    3.60
   4   6   9   42.50    5.40
   4   6   9   38.90    3.80
  -4   6  -9   41.20    4.70
   4  -6  10   14.60    3.40
   4  -6  10   11.10    3.10
  -4   6  10    6.50    3.00
  -4  -6  10   15.10    2.50
   4   6  10    6.70    3.80
   4   6  10    4.40    2.20
  -5  -6   0    3.60    2.10
   5  -6   0    1.00    1.80
   5   6   0    0.80    1.40
  -5  -6   0   -1.30    1.70
  -5   6   0   -0.30    1.70
   5  -6   0    1.00    1.50
   5   6   0    0.10    1.60
  -5  -6   0    3.40    1.70
   5  -6   1   25.40    2.80
  -5   6   1   26.40    2.60
  -5  -6  -1   27.60    3.00
   5   6  -1   22.80    1.70
  -5   6   1   22.90    2.40
  -5  -6  -1   26.00    2.90
   5  -6  -1   21.60    2.50
  -5  -6   1   31.10    3.10
   5  -6  -1   20.60    2.30
   5   6   1   23.80    2.60
  -5  -6   1   23.30    2.90
  -5   6  -1   28.10    3.10
  -5  -6   1   28.30    2.30
   5   6   1   28.20    2.90
  -5   6   2  419.16    8.70
  -5  -6  -2  419.56    9.10
  -5   6   2  419.86    8.70
  -5  -6  -2  415.16    9.50
   5   6   2  422.76    9.30
  -5   6  -2  404.36    9.60
   5  -6  -2  410.36    7.10
  -5  -6   2  415.16    9.30
   5  -6  -2  424.46    8.40
  -5  -6   2  404.86    9.50
   5   6   2  419.16    9.00
  -5  -6   2  419.86    7.80
   5  -6  -2  424.36    8.30
  -5  -6  -3    2.60    1.50
  -5   6   3    2.70    1.30
  -5   6   3    3.90    1.60
  -5  -6  -3    2.70    1.90
   5  -6  -3    3.10    1.10
  -5  -6   3    2.60    1.80
   5   6   3    3.40    1.90
   5  -6  -3    3.10    1.30
  -5   6  -3    1.20    1.70
   5   6   3    4.50    1.70
  -5  -6   3    3.50    1.70
  -5  -6  -4   45.70    3.20
  -5   6   4   42.70    2.90
  -5  -6  -4   43.70    3.50
  -5   6   4   44.40    2.10
  -5   6  -4   38.70    3.40
   5   6   4   43.60    3.60
  -5  -6   4   45.80    3.10
   5  -6  -4   43.80    2.00
   5   6   4   43.50    3.20
  -5  -6  -5   41.80    3.70
   5   6  -5   47.20    3.10
   5  -6   5   37.30    4.10
  -5  -6  -5   44.80    3.30
  -5   6   5   47.20    3.20
   5   6   5   41.20    3.50
   5   6   5   45.10    4.10
  -5   6  -5   42.60    3.80
  -5  -6   5   42.60    3.00
   5   6  -6   52.39    3.30
  -5  -6  -6   49.90    3.70
   5  -6   6   54.89    4.50
   5  -6   6   57.39    4.50
  -5   6   6   54.89    3.70
  -5  -6  -6   56.39    4.50
  -5  -6   6   57.49    3.20
   5   6   6   52.09    4.70
   5   6   6   55.89    4.00
   5  -6   7    9.80    2.80
  -5   6   7    8.80    2.50
  -5  -6  -7   12.70    3.10
   5  -6   7   10.50    3.00
   5   6   7   10.00    2.30
  -5   6  -7    9.10    2.90
   5   6   7    5.70    2.90
  -5   6   8  246.68    8.00
   5  -6   8  243.28    9.20
   5  -6   8  254.87    9.70
  -5  -6  -8  260.87    9.30
   5   6   8  252.17    8.00
  -5   6  -8  244.78    9.00
   5   6   8  253.07    9.70
   5  -6   9   26.70    4.00
   5  -6   9   29.50    4.30
  -5   6   9   30.60    3.90
  -5  -6   9   33.60    3.20
   5   6   9   28.20    4.70
   5   6   9   22.10    3.20
   5  -6  10   16.90    3.50
  -5   6  10   13.50    3.40
   5  -6  10   16.90    3.50
   5   6  10   12.50    3.30
  -5   6 -10   20.70    3.40
  -5  -6  10   26.60    2.90
   6  -6   0  306.17    7.00
  -6  -6   0  309.97    7.70
   6   6   0  312.87    7.80
   6  -6   0  304.97    7.10
   6   6   0  313.57    6.70
  -6  -6   0  307.57    7.20
  -6   6   0  301.47    7.70
  -6   6   1  191.98    5.70
   6   6  -1  185.88    4.10
   6  -6   1  186.88    5.50
  -6  -6  -1  184.08    5.80
   6   6  -1  186.58    5.90
  -6  -6  -1  189.18    5.80
  -6  -6   1  186.58    5.00
   6   6   1  185.98    5.90
   6  -6  -1  189.08    4.70
   6   6   1  182.48    5.40
  -6  -6   1  183.88    5.90
  -6  -6   1  184.68    6.00
  -6   6  -1  190.78    6.10
   6  -6  -1  185.28    5.10
  -6  -6  -2  134.99    5.00
  -6   6   2  137.09    4.50
  -6  -6  -2  135.59    5.20
  -6   6   2  132.39    4.40
  -6  -6   2  133.09    5.00
  -6  -6   2  131.79    3.80
  -6  -6   2  134.69    5.20
   6   6   2  134.89    4.90
   6   6   2  138.59    5.20
   6  -6  -2  135.59    3.40
  -6   6  -2  129.99    5.20
   6  -6  -2  136.99    4.20
  -6   6   3   24.50    2.30
  -6  -6  -3   29.30    2.90
  -6   6   3   25.30    2.20
  -6  -6  -3   24.50    3.00
  -6  -6   3   24.40    1.70
  -6  -6   3   20.50    2.50
   6  -6  -3   24.50    0.90
   6  -6  -3   25.50    2.00
  -6  -6   3   26.60    3.00
  -6   6  -3   25.90    3.00
   6   6   3   27.00    3.00
   6   6   3   25.50    3.00
   6  -6   4    2.90    2.10
  -6  -6  -4    1.40    1.90
  -6   6   4    3.90    1.10
   6  -6   4    2.90    1.80
  -6  -6  -4    3.40    1.70
  -6   6   4    3.80    1.50
  -6  -6   4    2.40    1.70
   6   6   4    5.60    1.90
   6  -6  -4    3.30    0.80
  -6  -6   4    3.20    1.60
   6   6   4    7.40    2.40
  -6   6  -4    4.80    2.00
  -6   6   5    8.00    2.00
  -6  -6  -5    9.20    2.10
   6  -6   5    9.60    2.70
   6  -6   5    6.80    2.40
  -6  -6   5    9.50    2.30
  -6   6  -5   10.80    2.70
   6   6   5   10.70    2.40
   6   6   5   11.80    2.90
  -6  -6   5   11.50    2.10
  -6  -6  -6   37.80    3.60
   6  -6   6   34.90    4.10
   6  -6   6   33.90    4.00
  -6   6   6   36.40    3.20
  -6  -6  -6   33.70    4.00
  -6   6  -6   36.40    4.20
   6   6   6   33.60    4.40
   6   6   6   32.20    3.60
  -6  -6   6   34.80    3.80
  -6  -6   6   34.90    2.70
   6  -6   7   26.60    3.70
  -6  -6  -7   36.80    4.40
  -6   6   7   26.30    3.20
   6  -6   7   29.60    4.20
  -6  -6   7   28.80    3.40
  -6   6  -7   28.60    3.90
   6   6   7   25.90    3.20
   6   6   7   33.20    4.50
  -6  -6   7   28.50    2.40
  -6   6   8   23.10    3.20
   6  -6   8   16.80    3.40
   6  -6   8   20.30    3.90
  -6  -6  -8   29.40    4.30
  -6   6  -8   16.10    3.60
   6   6   8   18.10    3.00
   6   6   8   21.40    4.20
  -6  -6   8   24.30    3.20
  -6   6   9    2.90    2.40
   6  -6   9    4.80    2.70
   6  -6   9    6.70    3.10
  -6  -6   9    7.80    1.90
  -6  -6   9    6.50    2.10
   6   6   9    6.50    3.40
  -6   6  -9    9.70    3.00
   6   6   9    4.30    2.80
  -6   6  10   -2.80    2.30
   6  -6  10    0.20    2.50
   6   6  10   -0.80    3.30
   6   6  10   -0.60    2.20
  -6   6 -10    5.10    2.70
   7   6   0    1.60    1.70
  -7   6   0   -0.70    1.60
   7  -6   0    0.10    1.30
  -7  -6   0   -1.10    1.70
  -7  -6   0   -0.50    1.70
   7   6   0    0.70    1.20
   7  -6   0   -0.70    1.30
   7   6  -1    2.50    1.80
   7  -6   1    0.10    1.40
  -7  -6  -1    1.00    1.80
  -7   6   1    0.30    1.50
  -7  -6  -1    2.60    1.80
   7   6  -1    0.70    0.80
   7  -6  -1    0.80    1.40
   7   6   1    2.90    1.60
   7   6   1    0.80    1.70
  -7   6  -1   -1.30    1.50
  -7  -6   1    0.90    1.60
  -7  -6   1    0.90    1.70
   7  -6  -1    2.30    1.10
  -7  -6   1    2.00    1.40
  -7   6   2  159.78    4.90
  -7  -6  -2  154.68    5.50
  -7  -6  -2  151.88    5.60
  -7   6   2  154.78    4.90
   7  -6   2  160.98    5.70
  -7  -6   2  166.28    4.30
   7  -6  -2  166.28    4.00
   7  -6  -2  163.88    4.50
  -7  -6   2  159.78    5.50
  -7  -6   2  167.98    5.80
   7   6   2  160.88    5.50
  -7   6  -2  158.78    5.80
   7   6   2  155.48    5.50
  -7  -6  -3   79.59    4.40
  -7   6   3   81.69    3.40
  -7  -6  -3   73.49    4.00
   7  -6   3   82.79    4.60
  -7   6   3   83.59    3.60
   7  -6   3   84.39    4.40
  -7  -6   3   78.29    2.70
   7  -6  -3   82.19    3.80
   7  -6  -3   82.79    2.10
   7   6   3   80.19    4.20
   7   6   3   86.69    4.70
  -7   6  -3   79.79    4.40
  -7  -6   3   80.99    4.20
  -7  -6   3   80.99    4.10
  -7  -6  -4   85.29    4.80
  -7  -6  -4   83.09    4.50
  -7   6   4   81.59    3.70
  -7   6   4   78.79    3.00
   7  -6   4   83.79    4.80
   7  -6   4   78.59    4.80
  -7  -6   4   85.49    4.50
   7   6   4   83.19    4.60
   7   6   4   82.19    4.90
  -7  -6   4   78.39    4.10
  -7   6  -4   80.89    4.70
   7  -6   5    4.80    2.30
  -7  -6  -5    3.60    1.90
   7  -6   5    1.60    2.30
  -7  -6  -5    6.30    2.50
  -7   6   5    4.30    1.70
  -7   6  -5    6.00    2.30
  -7  -6   5    4.40    2.20
  -7  -6   5    5.30    1.90
   7   6   5    5.60    2.70
   7   6   5    4.60    2.20
  -7  -6  -6   66.99    4.40
   7  -6   6   68.69    5.10
   7  -6   6   66.69    5.10
  -7   6   6   67.99    3.80
  -7  -6  -6   66.19    5.00
   7   6   6   70.39    4.60
  -7  -6   6   69.59    4.60
  -7   6  -6   70.99    4.90
   7   6   6   65.09    5.20
  -7  -6   6   63.69    3.40
  -7  -6  -7   16.00    3.40
  -7  -6  -7    9.00    2.40
  -7   6   7   11.60    2.50
   7  -6   7   14.70    3.60
   7  -6   7   11.70    3.00
  -7   6  -7   11.50    3.20
   7   6   7   11.10    3.50
  -7  -6   7    7.90    2.40
   7   6   7   10.40    2.80
  -7  -6   7   11.90    2.60
   7  -6   8   34.70    4.50
  -7   6   8   34.00    3.50
   7  -6   8   36.40    4.50
   7   6   8   30.50    3.80
   7   6   8   35.90    5.10
  -7  -6   8   35.90    3.90
   7  -6   9    5.50    3.00
  -7   6   9    1.40    2.30
   7  -6   9    6.50    3.00
  -7   6  -9    7.30    2.70
  -7  -6   9    6.00    1.60
   7   6   9    2.00    2.50
   7   6   9    6.30    3.50
  -7  -6   9    6.20    2.00
   8  -6   0  367.66    8.30
   8   6   0  364.66    7.60
   8  -6   0  371.96    8.90
   8  -6   0  378.66    8.40
  -8  -6   0  374.36    9.00
  -8   6   0  352.36    8.80
   8   6   0  375.66    9.20
  -8  -6   0  370.36    8.50
  -8   6   1    6.90    1.90
   8   6  -1    3.70    1.90
   8  -6   1    6.90    1.90
  -8  -6  -1    6.40    2.00
   8   6  -1    5.40    0.90
   8  -6   1    6.20    1.90
  -8  -6  -1    3.90    1.90
   8   6   1    6.20    1.80
  -8  -6   1    5.60    1.60
   8   6   1    4.60    1.70
  -8   6  -1    5.30    2.00
   8  -6  -1    3.60    1.30
  -8  -6   1    5.00    1.80
   8  -6  -1    5.30    1.70
   8  -6  -1    5.60    1.50
  -8   6   2    7.80    1.80
   8  -6   2    4.60    2.00
   8  -6   2    7.60    2.00
  -8  -6  -2    6.80    2.00
  -8   6   2    5.70    1.50
  -8  -6  -2    7.80    2.20
   8   6   2    7.70    2.10
   8  -6  -2    6.00    1.50
  -8  -6   2    5.20    2.00
   8  -6  -2    8.60    1.50
   8   6   2    8.80    2.20
  -8   6  -2    6.00    2.10
  -8  -6   2    6.70    1.90
  -8  -6   2    8.00    1.50
   8  -6  -2    7.10    1.30
   8  -6   3   85.29    5.00
  -8   6   3   83.39    3.60
  -8  -6  -3   79.19    4.60
  -8   6   3   76.29    3.50
  -8  -6  -3   84.49    4.40
   8  -6   3   85.49    4.70
  -8   6  -3   81.49    4.60
   8   6   3   78.99    4.40
  -8  -6   3   88.89    4.50
  -8  -6   3   81.89    4.30
   8  -6  -3   83.59    2.40
   8  -6  -3   81.99    2.60
   8   6   3   83.39    4.50
  -8  -6   3   84.69    2.90
   8  -6  -3   83.29    2.50
  -8  -6  -4   36.40    3.80
  -8  -6  -4   41.30    3.70
   8  -6   4   35.30    3.80
  -8   6   4   36.60    2.80
   8  -6   4   36.40    3.80
  -8   6   4   40.20    2.40
  -8  -6   4   38.70    3.40
  -8  -6   4   39.70    3.60
   8   6   4   40.20    3.90
  -8   6  -4   38.00    3.80
  -8  -6   4   38.90    1.90
   8   6   4   42.50    4.40
   8  -6   5   26.90    3.90
  -8  -6  -5   34.90    3.70
  -8   6   5   37.30    2.90
   8  -6   5   29.80    3.70
  -8  -6  -5   40.00    4.20
   8   6   5   33.10    3.60
  -8  -6   5   32.00    3.00
  -8  -6   5   34.50    3.70
  -8   6  -5   37.60    4.20
   8   6   5   34.00    4.20
  -8  -6  -6   47.30    4.30
  -8   6   6   48.90    3.50
  -8  -6  -6   45.00    5.00
   8  -6   6   44.80    5.80
  -8   6  -6   46.40    4.60
   8   6   6   44.20    4.40
  -8  -6   6   44.30    3.00
   8   6   6   44.60    4.90
   8  -6   7   99.19    6.30
   8  -6   7  105.19    6.30
  -8   6   7   96.89    4.80
  -8  -6  -7   97.59    5.50
  -8  -6   7   96.99    5.40
   8   6   7  103.39    5.80
   8   6   7   98.39    6.50
  -8  -6  -8    4.50    3.30
  -8   6   8   -0.80    1.90
   8  -6   8    1.60    2.60
   8  -6   8   -2.10    2.20
  -8   6  -8    2.70    2.60
  -8  -6   8    3.00    1.90
   8   6   8   -2.70    2.60
   8   6   8    0.10    2.20
   8  -6   9   53.49    5.80
   8  -6   9   68.09    5.90
  -8   6   9   55.69    4.50
   8   6   9   55.69    5.20
  -8  -6   9   60.89    3.30
  -8  -6   9   61.49    4.60
   8   6   9   51.29    6.00
  -8   6  -9   62.79    6.40
   9  -6   0   -0.40    1.30
  -9  -6   0    1.30    1.60
   9  -6   0   -1.60    1.30
   9  -6   0   -0.60    1.20
  -9   6   0   -2.10    1.40
  -9  -6   0    0.60    1.70
   9   6   0    0.10    1.70
   9   6   0   -0.50    1.20
  -9   6   1   19.90    2.60
   9  -6   1   18.20    2.70
  -9  -6  -1   19.00    2.70
  -9  -6  -1   17.80    2.70
   9  -6   1   21.70    2.60
   9   6  -1   18.90    1.20
   9   6  -1   20.70    2.60
   9  -6  -1   18.60    2.10
   9   6   1   19.80    2.40
   9  -6  -1   16.10    2.20
  -9   6  -1   20.70    2.80
  -9  -6   1   16.30    2.50
   9  -6  -1   19.10    2.20
   9   6   1   22.30    2.70
  -9  -6   1   18.70    2.30
  -9   6   2  854.21   16.00
   9  -6   2  904.41   17.20
   9  -6   2  898.31   17.60
  -9  -6  -2  905.21   17.40
  -9  -6  -2  923.11   17.40
   9  -6  -2  896.81   14.70
  -9   6  -2  906.81   17.70
   9   6   2  910.81   17.30
  -9  -6   2  882.11   16.80
   9   6   2  888.61   16.60
   9  -6  -2  881.71   14.70
   9  -6  -2  875.01   14.80
  -9  -6   2  866.81   14.90
  -9  -6   2  882.51   16.90
  -9   6   3   95.19    4.00
   9  -6   3  109.29    5.40
  -9  -6  -3  101.09    5.20
  -9   6   3  106.69    4.10
  -9  -6  -3   96.39    6.00
   9  -6   3   90.89    5.20
   9   6   3  102.19    5.20
  -9  -6   3   98.19    4.90
  -9  -6   3  109.69    3.40
   9  -6  -3  100.09    2.30
  -9  -6   3  103.09    5.00
   9  -6  -3  102.99    3.00
   9   6   3  113.09    5.30
   9  -6  -3   97.79    2.20
  -9   6   4  338.57    8.00
  -9   6   4  322.27    7.30
   9  -6   4  338.87   10.30
  -9  -6  -4  322.67    9.90
  -9  -6  -4  332.87    9.40
   9  -6   4  330.87    9.80
  -9  -6   4  329.97    6.40
  -9  -6   4  335.47    9.10
   9   6   4  347.67    9.70
   9   6   4  341.67    9.90
  -9  -6   4  331.17    8.80
  -9   6  -4  322.07    9.80
  -9   6   5    0.60    1.60
   9  -6   5    5.60    2.60
   9  -6   5   -0.80    2.30
  -9   6   5    1.60    0.90
  -9  -6  -5    2.40    2.10
  -9  -6  -5   -1.30    2.50
  -9  -6   5    0.80    1.80
  -9  -6   5    1.70    0.90
  -9  -6   5    3.00    2.00
  -9   6  -5    5.70    2.70
   9   6   5    0.60    2.30
   9   6   5    5.50    3.30
  -9  -6  -6    8.10    2.40
  -9   6   6    7.50    2.00
   9  -6   6    4.50    2.90
   9  -6   6    3.70    2.60
  -9  -6   6    9.50    2.50
  -9   6  -6    2.20    2.30
   9   6   6    3.70    3.00
   9   6   6    5.90    2.60
  -9  -6   6    8.90    1.90
  -9   6   7   -0.50    1.70
   9  -6   7    1.30    2.40
  -9  -6  -7    5.40    3.00
   9  -6   7   -0.90    2.40
   9   6   7   -0.80    2.20
   9   6   7    1.00    2.70
  -9   6  -7    0.80    2.30
  -9  -6   7   -0.80    1.90
   9  -6   8   38.20    4.80
   9  -6   8   47.40    5.10
  -9   6   8   37.60    3.60
  -9  -6  -8   58.29    5.80
   9   6   8   42.50    5.60
  -9  -6   8   37.50    4.00
  -9   6  -8   46.30    5.00
   9   6   8   36.60    4.40
   9  -6   9    0.80    2.60
  -9   6   9   -1.20    1.90
  -9  -6   9    1.00    1.80
   9   6   9    0.90    2.60
  -9   6  -9    6.20    3.00
   9   6   9    2.70    3.90
  10  -6   0   55.39    3.60
 -10   6   0   49.50    3.60
 -10  -6   0   43.40    3.90
  10  -6   0   49.50    3.00
 -10  -6   0   45.90    3.50
  10  -6   0   50.09    3.50
  10   6   0   52.29    4.10
  10   6   0   50.89    2.80
  10  -6   1   75.19    4.30
 -10   6   1   71.69    4.00
 -10  -6  -1   67.69    4.10
 -10  -6  -1   75.99    4.50
  10   6  -1   72.19    4.50
  10  -6   1   68.59    4.40
  10   6   1   83.29    4.70
  10  -6  -1   74.49    3.60
 -10   6  -1   69.99    4.30
  10   6   1   79.39    3.90
 -10  -6   1   81.19    4.60
  10  -6  -1   72.29    3.40
  10  -6  -1   81.49    3.80
 -10  -6   1   71.99    3.70
 -10  -6  -2  197.48    7.10
 -10   6   2  205.58    6.30
  10  -6   2  206.58    7.30
  10   6  -2  202.38    7.00
 -10  -6  -2  218.38    8.50
  10  -6   2  210.78    7.10
  10  -6  -2  197.08    6.30
  10   6   2  204.18    7.10
 -10   6  -2  194.98    7.40
 -10  -6   2  213.38    6.80
  10  -6  -2  205.78    5.10
  10  -6  -2  205.18    5.10
 -10  -6   2  208.28    5.70
 -10  -6   2  203.88    7.00
  10   6   2  203.18    6.70
  10  -6   3   14.30    2.80
 -10  -6  -3   15.00    2.80
 -10   6   3   20.30    2.40
  10  -6   3   19.30    3.30
 -10   6   3   18.40    2.40
 -10  -6  -3   21.80    3.50
  10   6   3   18.30    3.00
 -10  -6   3   20.20    2.10
 -10   6  -3   23.40    3.40
  10  -6  -3   20.40    2.00
  10   6   3   19.80    3.40
 -10  -6   3   21.50    3.10
 -10  -6   3   15.20    2.70
  10  -6   4   16.20    3.30
 -10   6   4   24.60    2.40
  10  -6   4   20.70    3.20
 -10   6   4   21.60    2.50
 -10  -6  -4   27.60    3.50
 -10  -6  -4   19.30    3.30
 -10   6  -4   27.70    3.90
 -10  -6   4   21.70    1.90
  10   6   4   26.10    3.80
  10   6   4   18.90    3.20
 -10  -6   4   23.50    3.10
 -10  -6   4   24.60    3.20
 -10  -6  -5  114.19    6.20
  10  -6   5  104.99    9.50
 -10   6   5  116.89    4.60
 -10  -6  -5  119.09    6.10
 -10  -6   5  102.69    4.90
 -10  -6   5  113.89    3.10
 -10  -6   5  116.49    5.60
  10   6   5  117.69    7.50
 -10   6  -5  112.29    6.20
  10   6   5  122.69    6.20
  10  -6   6   22.30    3.60
 -10   6   6   21.20    2.70
 -10  -6  -6   19.90    4.00
  10  -6   6   25.20    4.10
 -10  -6  -6   18.00    3.00
 -10  -6   6   19.40    3.00
  10   6   6   23.70    4.30
 -10  -6   6   25.20    2.80
  10   6   6   26.10    4.30
 -10  -6   6   20.40    1.50
 -10  -6  -7   11.30    2.90
 -10  -6  -7   15.60    4.00
  10  -6   7   10.50    3.20
  10  -6   7   12.40    3.50
 -10   6   7    9.30    2.20
 -10  -6   7   10.80    2.60
 -10   6  -7   12.90    3.30
  10   6   7   10.00    3.60
  10   6   7    7.40    2.80
  10  -6   8   65.49    5.90
  10  -6   8   62.09    5.70
 -10   6   8   64.99    4.30
  10   6   8   60.49    6.20
 -10   6  -8   60.89    5.50
 -10  -6   8   60.29    4.70
  10   6   8   55.19    5.30
 -10   6   9   41.20    4.00
  10  -6   9   62.39    6.20
  10  -6   9   41.20    5.30
 -10  -6   9   58.29    2.60
  10   6   9   42.10    4.90
 -10  -6   9   51.09    4.40
  10   6   9   40.40    6.00
 -11  -6   0    0.30    1.90
  11   6   0    0.60    1.40
  11  -6   0    0.00    1.70
  11   6   0    1.00    2.10
  11  -6   0   -3.10    1.60
 -11   6   0   -2.10    1.70
 -11  -6   0   -1.20    2.50
  11  -6   0    0.00    1.50
 -11   6   1   63.39    4.00
 -11  -6  -1   68.99    4.70
  11  -6   1   55.99    4.00
  11   6  -1   60.59    4.50
 -11  -6  -1   60.69    4.40
  11  -6   1   63.69    4.20
  11  -6  -1   60.99    3.40
  11   6   1   57.19    4.40
 -11   6  -1   56.09    4.10
  11  -6  -1   64.89    3.70
 -11  -6   1   60.79    3.80
  11   6   1   61.69    3.70
  11  -6  -1   59.39    3.30
 -11  -6   1   58.89    5.80
 -11   6   2    8.60    2.10
 -11  -6  -2    8.40    2.70
  11  -6   2    4.30    2.20
 -11  -6  -2   10.90    2.70
  11   6  -2    6.30    2.40
  11  -6   2    5.20    2.40
  11   6   2    6.90    2.60
 -11  -6   2   13.70    4.10
  11  -6  -2    6.40    1.70
  11  -6  -2    9.60    1.60
 -11  -6   2    8.40    1.90
  11   6   2    6.50    2.30
 -11   6  -2    9.20    2.80
 -11  -6   2   11.20    2.60
  11  -6  -2    7.70    1.50
  11  -6   3  114.79    5.90
 -11  -6  -3  113.59    5.90
 -11   6   3  113.89    4.70
 -11  -6  -3  104.19    5.70
  11  -6   3  104.59    5.80
  11   6   3  113.69    5.60
 -11   6  -3  112.29    5.90
  11   6   3  110.69    6.00
  11  -6  -3  108.09    3.80
 -11  -6   3  113.79    5.50
 -11  -6   3  113.39    6.90
 -11  -6   3  106.89    4.00
 -11   6   4    4.50    1.80
 -11   6   4    6.90    1.70
 -11  -6  -4    6.70    2.60
  11  -6   4    4.00    2.40
  11  -6   4    7.40    2.90
  11  -6  -4    5.20    1.10
 -11  -6   4    5.20    1.40
  11   6   4    2.90    2.50
  11   6   4    6.20    3.10
 -11  -6   4    7.00    2.50
 -11  -6   4    8.20    2.50
 -11  -6  -5    8.10    2.60
  11  -6   5    7.50    2.90
 -11   6   5   12.70    1.60
 -11   6   5   12.50    2.20
  11  -6   5   13.80    3.40
 -11  -6   5   12.50    1.50
  11   6   5   10.20    3.30
 -11  -6   5   10.30    2.40
 -11  -6   5   11.50    2.70
  11  -6   6   77.49    5.90
 -11  -6  -6   78.79    6.60
 -11  -6  -6   81.59    6.10
 -11   6   6   79.49    4.10
  11  -6   6   83.29    6.00
  11   6   6   76.59    5.80
 -11  -6   6   84.39    5.20
 -11   6  -6   84.39    5.90
  11   6   6   83.19    6.50
 -11  -6   6   79.39    4.00
 -11  -6   6   79.29    2.60
 -11   6   7   35.50    3.30
 -11  -6  -7   60.29    6.40
  11  -6   7   34.70    4.50
  11  -6   7   40.10    5.40
 -11  -6  -7   32.30    4.10
  11   6   7   41.10    5.40
  11   6   7   39.30    4.60
 -11  -6   7   36.00    3.70
 -11  -6   7   36.50    1.70
 -11  -6   7   41.40    4.20
 -11   6  -7   45.80    8.20
 -11   6   8    7.30    2.20
  11  -6   8    2.80    3.10
  11  -6   8   11.60    3.60
 -11   6  -8    8.60    3.40
  11   6   8    7.90    3.20
  11   6   8    7.20    3.90
 -11  -6   8    8.50    2.50
 -12  -6   0  348.17    9.40
  12  -6   0  356.66    8.60
 -12   6   0  357.56    9.80
 -12  -6   0  351.46   10.00
  12   6   0  353.66   10.10
  12  -6   0  358.16    9.30
  12   6   0  342.37   10.40
  12  -6   0  365.86    9.10
  12  -6   1   47.10    4.20
 -12  -6  -1   50.29    4.50
  12  -6   1   52.99    4.30
  12   6  -1   49.20    4.40
  12  -6   1   54.89    3.80
 -12  -6  -1   51.89    4.80
 -12   6   1   45.70    3.70
  12  -6  -1   59.19    3.90
  12  -6  -1   52.69    3.40
  12  -6  -1   62.89    3.40
 -12  -6   1   68.39    4.90
 -12  -6   1   55.19    3.80
 -12   6  -1   54.99    4.50
  12   6   1   55.49    4.60
  12   6   1   54.49    3.60
  12  -6   2   85.49    5.40
 -12  -6  -2   82.79    5.20
 -12   6   2   84.99    4.50
  12  -6   2   77.89    5.00
  12   6  -2   76.69    5.00
 -12  -6  -2   85.99    5.20
 -12   6  -2   91.09    5.40
 -12  -6   2   86.59    4.20
 -12  -6   2   89.19    5.30
  12   6   2   90.69    4.80
  12   6   2   86.49    5.40
  12  -6  -2   88.89    3.10
  12  -6  -2   85.79    3.10
  12  -6  -2   87.19    4.10
 -12   6   3   39.20    3.30
  12  -6   3   46.20    4.70
  12  -6   3   39.10    4.30
 -12  -6  -3   40.00    4.30
 -12  -6  -3   36.40    4.10
 -12  -6   3   37.10    3.00
  12   6   3   38.90    4.00
 -12   6  -3   38.40    4.50
  12  -6  -3   38.70    2.80
  12   6   3   41.90    4.50
 -12  -6   3   41.50    4.30
 -12  -6   3   35.30    3.90
 -12  -6  -4    6.80    2.90
 -12   6   4   12.50    2.10
  12  -6   4   14.60    3.30
  12  -6  -4   13.50    1.50
 -12  -6   4   17.00    3.10
 -12  -6   4   15.00    2.90
  12   6   4   15.90    3.60
  12   6   4   16.40    3.70
 -12  -6   4   12.40    1.90
 -12   6   5    7.80    1.90
 -12   6   5    8.10    1.50
  12  -6   5   11.40    3.20
  12  -6   5    9.60    3.40
 -12  -6  -5    8.50    3.40
 -12  -6   5    7.10    2.50
  12   6   5    0.80    2.50
  12   6   5    4.30    3.00
 -12  -6   5    7.90    2.40
 -12   6  -5   11.10    3.20
 -12  -6   5    7.10    1.40
 -12   6   6   17.10    2.50
  12  -6   6   16.50    4.00
 -12  -6  -6   16.00    3.20
  12  -6   6   14.40    3.60
 -12  -6  -6   18.00    4.50
 -12  -6   6   14.60    1.60
 -12   6  -6   21.70    4.10
 -12  -6   6   15.60    3.00
  12   6   6   18.70    4.30
 -12  -6   6   16.90    2.50
  12   6   6   14.60    3.30
 -12  -6  -7    6.10    2.50
  12  -6   7    9.30    3.30
  12  -6   7   11.30    3.40
 -12  -6  -7   17.80    3.70
 -12   6   7    7.80    2.00
  12   6   7    8.70    3.70
 -12  -6   7    7.70    1.10
  12   6   7    6.80    3.10
 -12  -6   7    3.80    2.40
 -12  -6   7    9.20    1.70
 -12   6  -7   10.40    3.40
 -12   6   8    2.20    1.80
  12  -6   8    9.70    3.30
  12  -6   8    5.30    3.70
  12   6   8   -0.90    2.90
 -12  -6   8    3.20    2.30
  12   6   8   -1.50    3.10
 -12  -6   8    3.10    0.90
 -13  -6   0   -0.60    2.10
  13   6   0    0.70    2.10
  13  -6   0   -0.50    1.70
 -13  -6   0    2.50    2.40
  13  -6   0    1.00    2.00
 -13   6   0    0.70    2.10
  13  -6   0   -1.90    1.80
  13   6   0    1.90    2.30
  13   6  -1   45.10    4.60
  13  -6   1   49.99    4.30
 -13  -6  -1   44.20    4.00
 -13  -6  -1   45.10    4.50
  13  -6   1   45.00    4.10
  13  -6   1   45.70    3.60
 -13   6   1   54.89    4.20
 -13  -6   1   52.79    4.70
 -13  -6   1   53.39    4.10
  13   6   1   50.49    3.70
  13  -6  -1   49.20    3.20
  13   6   1   48.70    4.80
  13  -6  -1   52.99    4.00
  13  -6  -1   51.49    3.40
 -13   6  -1   48.10    4.40
  13  -6   2  325.57    9.80
 -13   6   2  310.47    8.80
  13   6  -2  310.37    9.60
 -13  -6  -2  316.77   10.00
  13  -6   2  310.87    9.70
 -13  -6   2  317.37    8.20
  13   6   2  323.57    9.00
  13  -6  -2  321.37    8.10
 -13   6  -2  316.57   10.10
  13  -6  -2  303.57    6.00
 -13  -6   2  320.87    9.70
  13   6   2  297.77    9.80
 -13  -6  -3  106.69    6.10
 -13   6   3  110.19    4.90
  13  -6   3  108.19    7.30
  13  -6   3  108.29    6.40
  13  -6  -3  110.19    4.30
  13   6   3  114.99    6.10
 -13  -6   3  108.49    5.90
 -13  -6   3  106.09    4.40
 -13   6  -3  108.69    6.30
 -13  -6   3  100.39    5.50
  13   6   3  118.19    6.40
  13  -6   4   45.60    5.00
 -13   6   4   45.60    3.30
  13  -6   4   45.60    4.80
 -13  -6  -4   37.70    4.70
 -13  -6  -4   47.00    5.20
 -13  -6   4   43.40    2.90
 -13  -6   4   47.90    4.60
  13   6   4   44.00    4.90
 -13  -6   4   45.90    4.10
  13  -6  -4   45.30    2.60
 -13   6   5   15.80    2.00
 -13  -6  -5   16.60    3.70
 -13  -6  -5   14.60    3.30
  13  -6   5   24.40    4.10
  13  -6   5   10.80    3.20
 -13  -6   5   13.90    3.10
 -13  -6   5   17.80    2.90
  13   6   5   13.10    3.60
 -13  -6   5   14.70    1.90
  13   6   5   18.80    3.60
 -13   6  -5   19.00    3.80
  13  -6   6   11.40    3.50
 -13   6   6   14.00    2.30
  13  -6   6   18.10    3.90
 -13  -6  -6   12.00    4.40
 -13  -6  -6   19.70    4.20
  13   6   6    8.20    4.00
  13   6   6   12.20    3.40
 -13  -6   6   10.60    2.80
 -13  -6   6   15.20    2.50
 -13   6  -6   10.80    3.40
 -13  -6   6   13.80    1.60
  13  -6   7   12.80    3.80
 -13  -6  -7   12.60    3.20
 -13   6   7   13.30    2.30
  13  -6   7   10.40    3.50
 -13  -6   7   15.30    1.90
  13   6   7    7.30    3.40
 -13  -6   7   11.50    1.30
  13   6   7   12.60    4.10
 -13  -6   7   12.40    3.00
 -13   6  -7   16.00    4.30
  13  -6   8   -1.70    2.80
 -13   6   8    2.60    1.70
  13  -6   8    6.80    3.10
  13   6   8   -4.90    2.60
  13   6   8   -2.60    3.20
 -13  -6   8   -4.20    1.90
  14   6   0   64.29    3.00
 -14  -6   0   68.69    4.80
  14  -6   0   70.09    3.90
  14   6   0   71.49    5.50
 -14  -6   0   66.79    5.20
 -14   6   0   63.69    4.80
  14  -6   0   62.09    4.60
  14  -6   0   62.09    4.30
  14  -6   1  151.88    7.00
  14  -6   1  157.98    6.90
 -14  -6  -1  158.28    6.80
  14   6  -1  157.68    7.20
 -14   6   1  164.58    6.70
 -14  -6  -1  158.18    7.20
  14  -6   1  171.38    6.80
 -14  -6   1  152.38    7.10
  14  -6  -1  162.78    5.10
  14   6   1  166.48    5.70
 -14   6  -1  159.38    7.10
  14  -6  -1  166.28    5.30
  14   6   1  156.88    7.30
 -14  -6   1  167.58    6.40
  14  -6  -1  166.28    6.40
  14  -6   2    5.60    2.50
  14   6  -2    4.30    2.50
  14  -6   2    4.90    2.70
 -14  -6  -2    1.20    2.30
 -14   6   2    6.00    2.30
 -14  -6   2    2.60    2.40
 -14   6  -2    5.00    2.80
  14   6   2    4.70    2.70
  14  -6  -2    5.90    2.10
  14  -6  -2    5.40    0.90
 -14  -6   2    4.40    2.10
  14   6   2    2.10    2.40
 -14   6   3   21.80    3.10
 -14  -6  -3   21.70    3.80
  14  -6   3   15.70    3.30
  14  -6  -3   18.10    2.30
 -14  -6   3   19.30    2.60
 -14  -6   3   19.00    3.20
 -14  -6   3   23.50    3.50
  14   6   3   17.70    3.50
  14   6   3   17.90    3.60
 -14   6  -3   20.80    3.70
 -14   6   4    4.00    1.80
 -14  -6  -4    1.70    2.50
  14  -6   4    2.40    2.60
  14  -6   4    4.40    2.80
 -14  -6  -4    3.20    2.50
 -14  -6   4    3.90    2.50
  14  -6  -4    3.50    1.40
  14   6   4    3.10    2.80
 -14  -6   4    5.50    1.80
  14   6   4   -0.20    2.50
 -14   6  -4    1.50    2.60
 -14  -6   4    3.70    2.30
  14  -6   5   24.50    4.10
 -14  -6  -5   27.50    4.40
  14  -6   5   23.90    4.20
 -14   6   5   22.80    2.30
 -14  -6   5   21.00    2.30
  14   6   5   18.40    3.70
 -14   6  -5   24.30    4.20
 -14  -6   5   17.90    3.20
 -14  -6   5   20.40    3.10
  14   6   5   25.00    4.20
 -14  -6  -6    2.10    2.70
  14  -6   6    0.00    2.70
  14  -6   6    1.30    3.00
 -14  -6  -6    1.10    2.20
 -14  -6   6    0.80    1.50
  14   6   6    1.50    2.90
 -14  -6   6   -1.20    1.10
 -14   6  -6    6.50    2.80
 -14  -6   6   -4.10    2.00
  14   6   6   -2.20    2.50
 -14   6   7   26.70    2.80
  14  -6   7   18.40    4.90
  14  -6   7   17.10    4.50
 -14  -6   7   18.80    1.60
  14   6   7   15.50    4.00
 -14  -6   7   26.60    2.30
 -14  -6   7   12.30    3.00
  15   6   0   -1.60    2.40
 -15   6   0   -1.30    2.20
  15  -6   0   -0.60    1.90
  15  -6   0    0.50    2.10
 -15  -6   0    2.70    2.20
  15  -6   0    2.10    2.00
  15   6   0   -1.30    1.10
 -15  -6   0    2.60    2.50
  15  -6   1    7.80    2.60
  15  -6   1    5.50    2.10
  15  -6   1    5.80    2.70
 -15  -6  -1    7.50    2.70
 -15  -6  -1    3.80    2.70
  15   6  -1    5.20    2.70
 -15   6   1    6.90    2.60
  15   6   1    5.80    2.80
  15  -6  -1    5.80    1.90
  15   6   1    4.70    2.10
 -15   6  -1    2.80    2.60
  15  -6  -1    7.20    1.80
  15  -6  -1    5.70    2.30
 -15  -6   1    3.60    2.30
 -15  -6   1    6.40    2.70
  15   6  -2   -0.80    2.30
 -15   6   2   -0.80    2.00
  15  -6   2   -1.60    2.20
  15  -6   2    0.60    2.20
 -15  -6  -2    0.90    2.20
 -15  -6   2    0.00    1.80
  15   6   2    1.00    2.40
 -15  -6   2   -1.20    2.20
  15   6   2    1.60    2.30
  15  -6  -2    0.80    1.80
 -15   6  -2   -0.70    2.20
  15  -6   3    1.80    2.50
 -15  -6  -3    4.90    2.70
 -15  -6  -3    4.70    2.80
  15  -6   3    3.00    2.60
 -15   6   3    2.50    2.00
  15   6   3    1.70    2.70
 -15  -6   3    1.30    2.30
  15  -6  -3    2.00    1.60
 -15  -6   3    0.60    2.30
 -15   6  -3    1.40    2.50
 -15  -6   3    2.40    1.90
  15   6   3    2.10    2.60
 -15   6   4    0.90    1.50
  15  -6   4    1.80    2.70
  15  -6   4    3.30    2.70
 -15  -6  -4   -1.90    2.80
  15   6   4    0.20    2.60
 -15   6  -4    2.70    2.60
 -15  -6   4    2.60    1.60
 -15  -6   4   -1.80    2.10
  15  -6  -4    0.50    1.30
 -15  -6   4    2.10    2.50
  15   6   4   -1.80    2.40
  15  -6   5    2.70    2.80
  15  -6   5    1.70    2.60
 -15   6   5    0.70    1.30
 -15  -6  -5    3.20    2.60
 -15  -6  -5    4.50    2.60
 -15   6  -5    2.40    2.60
  15   6   5   -1.00    2.60
 -15  -6   5    2.50    1.40
 -15  -6   5    1.20    1.90
 -15  -6   5   -3.60    2.00
  15   6   5   -2.20    3.00
  15  -6   6    9.40    3.40
  15  -6   6    8.50    3.30
 -15  -6   6   11.40    2.40
 -15  -6   6    6.00    2.70
 -15  -6   6   10.50    1.60
  15   6   6    4.40    3.20
  15   6   6    7.50    3.50
  15  -6   7   32.50    5.20
  15  -6   7   22.30    4.40
 -15  -6   7   32.10    1.70
  15   6   7   22.80    4.50
  15   6   7   16.10    4.40
 -15  -6   7   31.40    2.40
 -15  -6   7   17.00    3.50
 -16  -6   0   23.80    3.60
  16   6   0   21.10    3.70
  16   6   0   22.00    1.80
  16  -6   0   25.50    3.20
 -16   6   0   28.30    4.00
 -16  -6   0   20.00    3.70
  16  -6   0   23.00    3.00
  16  -6   0   22.70    3.50
  16  -6   1   22.10    3.60
 -16  -6  -1   28.00    3.90
 -16  -6  -1   20.70    3.80
 -16   6   1   25.70    3.80
  16  -6   1   20.40    2.90
  16  -6   1   19.40    3.20
  16   6  -1   22.60    3.70
  16   6   1   20.30    3.70
 -16  -6   1   22.70    3.70
 -16   6  -1   21.00    3.80
 -16  -6   1   23.00    3.30
  16  -6  -1   23.60    3.30
  16  -6  -1   20.30    2.30
  16   6   1   23.90    2.90
 -16   6   2   68.39    4.80
  16   6  -2   58.59    5.40
  16  -6   2   60.99    5.30
 -16  -6  -2   62.69    5.20
 -16  -6  -2   62.79    5.70
  16  -6   2   64.29    5.10
  16  -6  -2   65.69    4.50
 -16   6  -2   61.59    5.50
 -16  -6   2   61.09    5.20
  16   6   2   69.79    5.80
 -16  -6   2   68.89    4.50
  16   6   2   60.99    4.70
  16  -6   3    6.40    3.00
 -16  -6  -3   10.20    3.30
  16  -6   3   11.10    3.40
 -16   6   3   11.20    2.60
 -16  -6   3    6.10    2.90
 -16   6  -3    7.60    3.30
  16   6   3    5.50    3.00
  16  -6  -3    7.70    2.10
  16   6   3   10.10    3.50
 -16  -6   3   10.70    2.40
 -16  -6   3    9.40    2.80
 -16  -6  -4    3.70    2.50
 -16   6   4    1.00    1.60
 -16  -6  -4   -0.50    2.50
  16  -6   4    0.00    2.60
  16  -6   4    0.10    2.40
 -16  -6   4   -3.80    2.00
  16   6   4    1.00    2.70
  16   6   4   -2.70    2.80
  16  -6  -4    1.80    1.40
 -16  -6   4    2.40    2.20
 -16  -6   4    3.70    1.60
 -16   6  -4    4.50    3.00
 -16   6   5   44.40    3.00
  16  -6   5   41.70    5.20
  16  -6   5   56.59    5.80
 -16  -6   5   39.20    4.00
  16   6   5   39.70    5.20
  16   6   5   36.00    4.90
 -16  -6   5   42.70    5.00
 -16  -6   5   44.30    3.00
  16  -6   6    1.60    3.00
 -16  -6   6    6.50    1.90
  16   6   6   -3.80    3.30
  16   6   6    1.20    3.20
  17   6   0    0.40    2.50
  17  -6   0    0.40    2.00
 -17  -6   0   -0.90    2.10
  17  -6   0   -0.90    1.70
 -17   6   0   -1.50    2.10
  17  -6   0   -2.10    2.20
 -17  -6   0    1.80    3.00
  17  -6   1   22.50    3.10
 -17  -6  -1   28.20    4.00
  17   6  -1   17.40    3.50
  17  -6   1   17.50    3.40
 -17  -6  -1   22.10    3.90
 -17   6   1   25.90    3.80
  17  -6   1   19.20    3.30
 -17  -6   1   25.30    3.50
  17   6   1   20.20    3.80
 -17   6  -1   22.80    4.20
  17   6   1   18.30    2.60
 -17  -6   1   22.40    3.90
  17  -6  -1   18.80    2.30
  17  -6  -1   16.60    3.20
  17  -6   2    3.70    1.90
  17  -6   2    0.90    2.60
  17  -6   2    1.10    3.80
 -17   6   2    4.90    2.40
  17   6  -2    6.20    2.70
 -17  -6  -2    3.60    2.80
 -17  -6  -2    6.60    3.40
  17   6   2    2.70    2.40
 -17  -6   2    1.60    2.50
 -17  -6   2    5.40    2.20
  17   6   2    5.20    2.90
 -17   6  -2    3.70    3.00
  17  -6  -2    2.00    2.00
 -17  -6  -3  113.99    7.10
  17  -6   3  116.59    6.90
 -17   6   3  111.59    5.70
  17  -6   3  114.29    7.40
 -17  -6  -3  111.59    7.10
 -17  -6   3  107.19    6.20
  17   6   3  117.99    6.50
  17   6   3   99.79    7.00
 -17   6  -3  116.09    7.30
 -17  -6   3  103.69    6.60
  17  -6  -3  107.49    5.20
 -17  -6   3  113.49    5.30
  17  -6   4    4.60    2.80
  17  -6   4    1.20    3.00
  17  -6  -4    0.60    1.40
 -17  -6   4   -2.80    2.60
  17   6   4    1.70    2.90
 -17  -6   4    7.60    1.80
  17   6   4   -0.50    2.90
 -17  -6   4   -1.10    2.20
 -17   6   5   13.80    2.10
  17  -6   5   10.70    3.40
  17  -6   5    5.20    3.90
 -17  -6   5    6.10    3.60
 -17  -6   5   11.30    2.80
  17   6   5   10.00    3.90
  17   6   5    6.80    3.70
 -18   6   0   56.59    5.00
  18  -6   0   47.90    5.10
 -18  -6   0   51.29    5.40
  18  -6   0   53.09    3.90
  18   6   0   53.89    5.60
  18  -6   0   55.09    4.00
 -18  -6   0   63.69    5.20
 -18   6   1   62.49    5.20
  18  -6   1   66.79    4.90
 -18  -6  -1   61.89    6.00
 -18  -6  -1   85.49    7.10
  18  -6   1   73.69    4.60
  18   6  -1   69.69    5.90
  18  -6   1   60.49    5.70
 -18  -6   1   79.59    5.30
  18   6   1   70.29    6.20
 -18   6  -1   78.49    5.90
  18   6   1   61.59    3.60
 -18  -6   1   69.09    5.80
  18  -6  -1   67.19    5.30
  18  -6  -1   62.59    2.40
  18  -6  -1   78.89    4.00
  18  -6   2    1.70    2.50
 -18  -6  -2    5.10    2.60
  18  -6   2   -1.40    2.90
 -18  -6  -2   -2.60    3.30
  18   6  -2    1.10    2.40
 -18   6   2    0.10    2.00
  18   6   2   -0.80    2.50
  18   6   2   -0.70    2.10
  18  -6  -2    2.90    2.20
 -18  -6   2   -4.90    2.20
 -18   6  -2   -2.10    2.30
 -18  -6   2    6.20    2.10
 -18   6   3    5.10    2.30
  18  -6   3    5.30    2.70
  18  -6   3   -0.70    2.90
 -18  -6   3    1.70    2.40
 -18  -6   3   -2.00    2.40
  18   6   3    0.90    2.80
  18  -6  -3    0.70    1.80
  18   6   3   -1.30    2.60
  18  -6   4    3.70    4.30
  18  -6   4    7.40    3.20
 -18   6   4   11.60    2.30
  18  -6  -4    9.90    2.00
 -18  -6   4   10.50    2.90
  18   6   4    3.40    3.30
 -18  -6   4    5.50    3.10
  18   6   4    7.50    3.30
  19  -6   0   -1.50    2.50
  19   6   0    1.50    2.60
  19  -6   0    2.90    2.10
 -19   6   0   -0.10    2.30
  19  -6   0   -0.90    1.80
 -19   6   1    2.40    2.20
  19  -6   1    0.40    2.30
  19  -6   1    0.30    1.80
  19  -6   1   -4.20    2.60
  19   6  -1    2.50    2.70
 -19   6  -1    3.80    2.50
 -19  -6   1   -2.50    2.70
  19   6   1   -1.50    2.50
  19   6   1   -2.70    1.40
  19  -6  -1   -3.50    2.10
  19  -6   2   75.69    5.50
  19  -6   2   73.79    6.30
 -19   6   2   76.59    5.30
 -19  -6   2   79.39    6.40
  19  -6  -2   81.49    5.40
  19   6   2   68.39    4.80
  19  -6   3   -3.30    3.30
 -19   6   3    6.60    2.10
  19  -6   3    0.30    2.70
 -19  -6   3   -1.40    2.50
  19  -6  -3    1.30    1.90
 -19  -6   3   -1.90    2.70
  19   6   3    2.40    2.90
  19   6   3   -4.10    2.60
  20  -6   0    7.70    2.00
  20  -6   0    8.10    3.20
  20  -6   0   10.60    2.20
 -20   6   0   17.00    3.90
  20   6   0   13.30    5.50
  20  -6   1   -3.60    2.60
  20  -6   1    0.40    2.30
  20  -6   1   -0.10    1.80
  20   6  -1   -1.00    2.70
  20   6   1    2.50    3.00
  20  -6  -1   -0.60    2.40
 -20   6   2   27.60    5.80
  20  -6   2   21.60    3.40
  20  -6   2   21.00    3.70
  20   6  -2   25.80    4.20
  20   6   2   19.10    4.20
  20   6   2   18.60    3.10
  20  -6  -2   18.30    3.30
   0   7   0    1.80    1.50
   0   7   0   -0.60    1.80
   0  -7   0    2.20    1.40
   0  -7   0    0.00    1.50
   0   7   1   -1.90    1.80
   0   7   1    1.40    1.40
   0  -7  -1    2.30    2.10
   0  -7   1    0.80    1.40
   0  -7  -1   -0.70    1.30
   0  -7  -1    0.70    1.70
   0  -7   1   -4.50    1.50
   0   7  -1   -2.50    1.90
   0  -7  -2   54.29    3.40
   0  -7  -2   50.19    3.60
   0  -7  -2   50.89    2.70
   0  -7   2   50.79    3.60
   0   7   2   58.79    3.40
   0   7   2   65.69    3.40
   0   7  -2   52.09    3.80
   0  -7  -3    1.20    1.80
   0  -7  -3    0.10    1.70
   0   7  -3   -1.50    1.80
   0   7   3   -0.20    1.70
   0  -7   3    0.70    1.80
   0  -7  -3    0.30    1.00
   0   7  -4   73.49    4.10
   0  -7  -4   79.59    3.80
   0  -7  -4   79.99    2.70
   0  -7   4   77.19    3.80
   0   7   4   84.49    4.10
   0   7   4   77.99    2.70
   0  -7  -4   81.19    3.90
   0  -7  -5   -0.60    1.60
   0  -7   5    0.00    1.50
   0  -7  -5   -0.10    0.80
   0  -7  -5    0.10    1.60
   0   7   5    0.10    0.90
   0   7   5    1.40    2.00
   0   7  -5   -1.30    1.70
   0  -7  -6   67.39    3.70
   0   7   6   62.19    4.40
   0   7  -6   57.99    4.30
   0   7   6   62.89    2.80
   0  -7  -6   67.59    4.10
   0   7   7    1.10    1.10
   0   7   7    0.00    2.50
   0  -7  -7   -0.90    1.50
   0   7  -7   -0.30    1.90
   0  -7  -7    3.30    2.00
   0  -7  -8   86.69    4.10
   0   7  -8   92.69    5.30
   0   7   8   86.19    3.30
   0  -7   8   83.59    5.20
   0  -7   9    0.20    1.90
   0   7  -9    3.30    2.50
   0   7   9    2.10    2.80
   0  -7 -10  101.89    3.10
   0  -7  10  109.99    6.20
   0   7  10   93.19    6.70
   0  -7 -10   94.29    3.20
   0  -7  10  102.49    6.20
   0   7 -10  103.49    5.50
   1  -7   0  686.63   13.10
  -1  -7   0  690.63   12.40
   1   7   0  699.43   13.10
  -1   7   0  676.93   13.10
   1  -7   0  695.53   12.40
   1   7   0  685.13   12.10
  -1  -7   0  692.73   14.70
  -1   7   1   67.29    3.30
   1   7  -1   62.09    3.80
  -1  -7  -1   64.09    3.40
  -1   7   1   61.79    3.60
   1  -7   1   65.59    3.20
  -1  -7  -1   62.99    3.10
   1  -7   1   65.59    3.70
  -1  -7  -1   67.99    4.00
  -1  -7   1   63.79    3.90
   1  -7  -1   62.99    3.60
   1  -7  -1   70.09    3.40
  -1  -7   1   64.49    3.10
   1   7   1   59.29    3.20
  -1   7  -1   65.29    3.90
   1   7   1   62.39    3.50
   1   7  -2   31.10    3.30
   1  -7   2   29.40    3.00
  -1   7   2   27.90    2.80
  -1  -7  -2   29.80    2.50
  -1  -7  -2   33.80    3.10
  -1   7   2   27.20    2.80
   1  -7  -2   25.10    2.00
   1  -7  -2   25.20    2.80
   1  -7  -2   31.50    2.90
  -1  -7   2   26.40    2.40
  -1  -7   2   27.00    3.00
  -1   7  -2   27.40    3.10
   1   7   2   32.40    2.90
  -1  -7  -3  172.28    5.70
  -1  -7  -3  181.98    4.60
   1   7  -3  158.98    5.80
  -1  -7  -3  172.48    5.60
   1  -7   3  182.18    5.80
  -1   7   3  178.08    5.50
  -1   7  -3  176.88    6.10
   1   7   3  179.58    4.60
  -1  -7   3  191.48    5.90
   1  -7  -3  174.88    5.40
   1   7   3  171.78    5.60
   1  -7  -3  178.78    5.40
   1   7  -4    8.70    2.20
  -1  -7  -4   11.50    2.20
  -1   7   4    9.20    2.00
  -1  -7  -4    8.10    2.00
  -1  -7  -4    8.00    1.40
   1  -7   4    6.30    1.90
   1  -7  -4    9.70    1.90
  -1   7  -4   12.20    2.40
  -1  -7   4    8.60    2.00
   1  -7  -4   10.20    2.00
   1  -7  -4    9.30    1.10
   1   7   4    8.40    2.10
   1   7   4    9.80    1.40
   1   7  -5   75.09    4.40
   1  -7   5   73.39    4.10
  -1  -7  -5   72.59    3.90
  -1   7   5   71.39    2.40
  -1  -7  -5   73.79    3.80
  -1  -7  -5   71.09    3.00
  -1   7   5   74.89    4.10
   1  -7  -5   68.39    3.60
  -1   7  -5   71.39    4.40
   1  -7  -5   73.29    3.60
   1   7   5   71.19    3.00
  -1  -7   5   67.39    3.70
   1   7   5   67.59    4.20
   1   7  -6   16.70    2.90
  -1   7   6   14.10    2.80
  -1   7   6   14.00    1.50
  -1  -7  -6   13.40    2.60
  -1  -7  -6   15.00    2.50
   1  -7  -6   14.50    2.40
   1   7   6   14.10    1.90
   1   7   6   17.20    3.10
  -1  -7   6   10.90    2.20
   1  -7  -6   14.20    2.20
  -1   7  -6   14.40    3.00
   1   7  -7   49.10    4.20
  -1   7   7   50.89    2.20
  -1  -7  -7   49.90    3.60
  -1  -7  -7   51.29    4.30
  -1   7   7   53.49    4.60
   1  -7  -7   50.69    3.10
  -1   7  -7   48.60    4.30
   1   7   7   47.30    4.50
   1  -7  -7   52.69    3.80
   1   7   7   49.60    3.00
  -1  -7  -8   13.00    2.40
  -1  -7  -8   12.50    2.80
   1  -7   8   12.20    3.10
  -1   7   8   11.20    3.20
   1   7  -8    9.80    2.70
  -1   7   8   13.60    1.50
   1   7   8   15.50    3.60
   1  -7  -8   14.60    2.00
   1   7   8   12.40    1.80
  -1   7  -8   16.70    5.70
  -1   7   9   18.10    3.60
   1   7  -9   18.60    3.00
  -1   7   9   18.50    1.40
  -1  -7  -9   17.30    2.40
   1  -7   9   15.70    3.20
   1  -7  -9   15.70    1.50
   1   7   9   15.00    3.60
  -1  -7   9   18.40    3.20
  -1   7  -9   18.20    3.20
   1   7   9   15.90    2.00
   1  -7  -9   16.90    1.70
   1  -7  10    8.80    2.80
  -1   7  10   -2.50    2.50
  -1  -7 -10    4.30    1.20
  -1  -7 -10    5.30    1.60
   1  -7  10    3.50    2.20
  -1  -7  10    7.10    2.20
   1   7  10    0.10    2.70
   1   7  10    1.00    1.20
  -1   7 -10    5.80    2.20
  -2  -7   0   -1.60    1.80
  -2  -7   0   -0.70    1.50
   2   7   0    0.00    1.50
   2  -7   0    1.70    2.20
  -2  -7   0   -1.40    1.50
  -2   7   0   -1.00    1.40
   2   7   0   -0.20    1.80
   2  -7   0   -0.10    1.40
  -2   7   0    0.90    2.00
  -2   7   1  329.77    7.50
   2  -7   1  323.57    7.40
  -2   7   1  318.87    7.90
  -2  -7  -1  329.27    7.70
  -2  -7  -1  319.27    8.10
  -2  -7  -1  333.67    7.30
   2  -7   1  332.67    8.10
   2  -7  -1  326.27    7.40
   2   7   1  332.27    7.60
   2  -7  -1  319.57    7.80
  -2   7  -1  354.06    8.50
  -2  -7   1  336.37    7.10
  -2  -7   1  318.17    8.20
  -2   7   2    3.70    1.90
   2   7  -2    3.50    2.10
  -2   7   2    0.60    1.70
  -2  -7  -2    2.00    1.50
   2  -7   2   -0.20    1.80
  -2  -7  -2   -2.20    1.70
  -2  -7  -2    0.30    2.00
  -2   7  -2   -1.90    1.70
   2   7   2    0.50    1.70
  -2  -7   2   -0.30    1.30
  -2  -7   2   -2.20    1.80
   2   7   2   -0.30    1.30
   2  -7  -2   -1.20    1.60
   2  -7  -2    1.70    1.70
  -2  -7  -3    2.60    1.30
  -2  -7  -3    4.00    1.70
   2   7  -3    2.10    1.90
  -2   7   3    7.10    1.60
  -2   7   3    5.00    1.70
   2  -7   3    2.90    1.80
  -2  -7  -3    5.50    2.00
   2   7   3    3.60    1.90
   2  -7  -3    3.90    1.50
   2  -7  -3    4.50    1.90
   2   7   3    4.40    1.40
   2  -7  -3    4.60    0.80
  -2   7  -3    4.40    2.10
  -2  -7   3    3.80    1.90
  -2   7   4  431.56    9.50
  -2  -7  -4  396.86    9.60
   2   7  -4  420.16    9.90
   2  -7   4  433.06    9.90
  -2  -7  -4  419.66    8.40
  -2  -7  -4  442.76    9.60
   2  -7  -4  409.26    8.70
   2   7   4  420.76    8.40
   2   7   4  405.06    9.80
   2  -7  -4  410.86    6.60
   2  -7  -4  406.46    8.80
  -2   7  -4  399.26   10.10
  -2  -7   4  414.96    9.50
   2   7  -5   13.70    2.60
  -2  -7  -5   10.90    2.20
  -2   7   5   12.90    2.40
  -2  -7  -5   11.40    2.50
  -2  -7  -5   10.80    1.70
   2  -7  -5    7.50    1.70
   2   7   5   13.70    1.80
  -2  -7   5   16.70    2.50
  -2   7  -5   11.80    2.60
   2   7   5   15.50    2.80
   2  -7  -5    9.90    2.00
  -2  -7  -6    7.60    2.20
   2   7  -6    8.30    2.50
  -2   7   6    7.50    2.60
  -2  -7  -6    6.90    2.40
  -2  -7  -6    7.30    1.70
  -2  -7   6    7.80    2.10
   2  -7  -6    8.80    1.90
   2  -7  -6    7.50    1.70
   2   7   6    8.20    1.70
  -2   7  -6    6.70    2.60
   2   7   6    8.90    2.80
   2   7  -7   86.59    4.90
  -2  -7  -7   95.89    4.70
  -2  -7  -7   92.59    5.50
  -2   7   7   89.99    5.30
   2   7   7   98.09    5.80
   2  -7  -7   93.39    3.50
   2  -7  -7  101.29    4.10
  -2   7  -7   88.79    5.40
   2   7   7   99.89    4.20
  -2  -7  -8   12.20    3.10
  -2   7   8    8.80    3.00
   2   7  -8    6.20    2.30
   2  -7   8   12.90    3.20
  -2  -7  -8   10.50    2.30
   2   7   8    9.30    1.90
  -2   7  -8   13.50    3.10
   2   7   8   10.20    3.40
   2  -7  -8    8.60    1.20
  -2  -7  -9    1.60    1.80
   2  -7   9    1.30    2.10
   2  -7   9    5.50    2.50
  -2   7   9   -2.90    2.40
   2   7  -9    2.10    1.90
   2   7   9    2.40    2.70
  -2  -7   9    4.10    2.10
  -2   7  -9    1.80    2.00
   2   7   9   -0.50    1.40
  -2   7  10    2.60    3.00
  -2  -7 -10    5.90    1.80
   2  -7  10    7.20    2.70
   2   7 -10    7.10    2.00
   2  -7  10    6.30    2.80
   2   7  10    4.30    3.20
   2   7  10    5.80    1.70
  -2  -7  10   10.70    2.50
  -2   7 -10   11.70    2.60
  -3  -7   0   65.69    3.70
   3   7   0   64.39    3.20
  -3  -7   0   63.39    3.30
   3  -7   0   58.99    3.20
   3  -7   0   63.39    3.60
  -3  -7   0   60.09    3.90
  -3   7   0   64.59    3.80
   3  -7   1  498.45   10.50
  -3  -7  -1  473.35   10.50
  -3   7   1  488.55    9.80
  -3   7   1  464.05   10.20
   3   7  -1  506.05   10.40
  -3  -7  -1  500.75   10.20
   3  -7   1  496.75    9.90
  -3  -7  -1  499.95    9.80
  -3  -7   1  497.85   10.20
   3  -7  -1  497.55    9.80
   3  -7  -1  498.25   10.10
  -3  -7   1  498.15    9.50
   3   7   1  488.35    9.90
  -3  -7   1  506.75   10.90
  -3   7  -1  480.25   10.70
  -3  -7  -2  355.16    8.50
   3  -7   2  358.86    8.60
   3   7  -2  350.56    8.50
  -3  -7  -2  343.17    7.70
  -3  -7  -2  363.36    8.60
  -3   7   2  357.66    8.00
  -3   7   2  362.36    8.10
  -3   7  -2  339.07    8.80
   3  -7  -2  348.27    7.80
   3  -7  -2  353.26    7.90
  -3  -7   2  356.76    7.20
  -3  -7   2  343.27    8.60
   3   7   2  349.17    8.30
  -3   7   3   -1.40    1.30
  -3   7   3    1.30    1.30
  -3  -7  -3    0.30    1.80
  -3  -7  -3    1.80    1.70
   3  -7   3   -1.70    1.50
   3   7  -3    0.30    1.70
  -3  -7  -3    1.70    1.30
   3   7   3    0.80    1.30
   3  -7  -3    0.70    0.60
  -3  -7   3    0.10    1.60
   3   7   3    3.90    1.90
  -3   7  -3    1.30    1.90
   3  -7  -3    0.20    1.40
   3  -7  -3    0.90    1.30
   3   7  -4   27.60    3.00
   3  -7   4   29.80    2.90
  -3  -7  -4   30.20    2.50
  -3   7   4   31.70    2.70
  -3  -7  -4   31.20    3.30
   3  -7  -4   34.10    2.60
   3   7   4   34.50    3.20
  -3   7  -4   33.20    3.20
   3   7   4   34.50    2.60
   3  -7  -4   29.80    2.30
  -3  -7   4   31.90    2.80
  -3   7   5   30.40    2.90
  -3  -7  -5   30.00    2.70
   3   7  -5   30.10    3.20
  -3  -7  -5   31.00    3.30
  -3   7  -5   30.80    3.50
   3  -7  -5   31.60    2.60
   3   7   5   31.30    2.80
  -3  -7   5   28.80    2.80
   3  -7  -5   31.60    2.30
   3   7   5   28.60    3.50
   3   7  -6  186.08    6.50
  -3   7   6  188.58    6.70
  -3  -7  -6  178.68    6.90
  -3  -7  -6  184.98    5.80
   3  -7  -6  188.18    4.70
  -3   7  -6  181.58    7.20
   3   7   6  185.78    5.80
   3  -7  -6  186.88    5.10
  -3  -7   6  183.98    5.90
   3   7   6  190.38    7.40
  -3   7   7  378.66   10.10
   3  -7   7  375.16   11.00
   3   7  -7  357.06    9.40
   3   7   7  374.46    8.90
   3   7   7  375.56   11.20
  -3   7  -7  389.76   11.00
   3  -7  -7  370.06    6.70
   3   7  -8   15.40    2.60
   3  -7   8   20.00    3.60
  -3  -7  -8   13.80    2.70
  -3  -7  -8   13.50    3.30
  -3   7   8   14.10    3.00
   3   7   8   11.90    2.20
   3   7   8   10.30    3.30
  -3   7  -8   17.40    3.30
   3  -7   9   60.49    5.30
  -3   7   9   52.49    4.60
  -3  -7  -9   57.99    4.20
   3  -7   9   72.49    5.30
   3   7  -9   61.89    3.90
   3   7   9   65.49    6.10
   3   7   9   53.99    3.80
  -3  -7   9   56.89    4.30
  -3   7  -9   57.99    4.90
   3  -7  10    8.80    2.80
  -3   7  10    6.60    3.20
  -3  -7 -10    9.80    2.40
   3   7 -10    8.30    2.00
   3  -7  10   19.20    3.50
   3   7  10    9.10    4.00
  -3  -7  10   15.30    2.60
   3   7  10    4.10    1.80
  -4   7   0    1.90    1.90
   4   7   0    1.20    1.40
  -4  -7   0    1.90    1.90
   4  -7   0    2.30    1.90
  -4  -7   0   -0.50    1.60
  -4  -7   0   -1.90    1.80
   4  -7   0    2.20    1.80
   4   7  -1   21.20    1.90
  -4  -7  -1   25.10    3.00
   4  -7   1   30.20    3.00
  -4   7   1   26.10    2.90
   4  -7   1   20.80    2.50
  -4  -7  -1   23.80    2.90
  -4   7   1   23.90    2.50
  -4  -7  -1   24.80    2.90
   4  -7  -1   29.40    2.60
   4   7   1   25.90    2.60
  -4  -7   1   28.50    2.60
   4  -7  -1   28.60    2.70
   4   7   1   27.30    2.90
  -4  -7   1   24.90    3.20
  -4   7  -1   31.40    3.40
  -4  -7   1   25.80    2.60
   4   7  -2    2.30    1.70
  -4  -7  -2    1.10    2.00
   4  -7   2    1.60    1.80
  -4  -7  -2    4.30    1.70
  -4   7   2    1.50    1.70
  -4  -7  -2    3.50    1.90
  -4   7   2    3.00    1.60
  -4  -7   2   -3.30    1.60
  -4   7  -2    1.10    1.80
  -4  -7   2    0.60    1.70
   4   7   2    0.20    1.60
   4  -7  -2    0.10    1.40
   4  -7  -2    2.70    1.70
   4   7   2    2.10    1.90
  -4  -7   2    1.00    1.20
   4  -7   3   72.89    4.00
  -4  -7  -3   70.59    3.50
  -4  -7  -3   62.39    3.90
  -4   7   3   67.99    3.40
   4   7  -3   63.39    3.70
  -4   7   3   66.39    3.20
   4  -7  -3   67.69    1.60
   4  -7  -3   74.79    3.40
   4   7   3   70.09    3.50
   4  -7  -3   65.89    3.00
  -4   7  -3   68.69    4.10
  -4  -7   3   62.09    3.70
   4   7   3   71.49    3.90
  -4  -7  -4   -0.70    1.30
  -4  -7  -4    1.00    1.80
   4   7  -4   -1.30    1.50
  -4   7   4    0.40    1.50
   4  -7  -4    0.70    1.30
  -4  -7   4   -1.80    1.40
   4   7   4   -1.10    2.00
  -4   7  -4   -0.90    1.80
   4  -7  -4    0.70    1.00
   4   7   4    1.20    1.40
  -4  -7  -5   12.90    2.00
  -4   7   5   12.50    2.30
  -4  -7  -5   10.00    2.50
   4   7  -5   15.30    2.60
   4   7   5   11.30    2.00
   4  -7  -5   13.60    1.80
   4  -7  -5   13.10    1.50
   4   7   5   14.90    3.00
  -4  -7   5   16.40    2.40
  -4   7  -5   14.30    2.80
  -4   7   6    7.90    2.40
   4   7  -6    7.20    2.20
  -4  -7  -6    7.50    2.00
   4   7   6    8.70    3.00
  -4  -7   6   10.00    2.20
   4   7   6   10.30    2.20
   4  -7  -6    8.20    1.10
  -4   7   7    4.30    2.40
   4  -7   7    5.60    2.80
  -4  -7  -7    8.10    2.60
   4   7  -7    1.80    1.90
  -4  -7   7    4.30    1.70
   4   7   7    8.00    3.50
   4   7   7    5.10    2.00
  -4   7  -7    7.80    2.80
   4   7  -8   92.19    4.40
  -4   7   8  100.89    5.60
  -4  -7  -8  102.39    6.20
   4  -7   8   93.19    6.00
   4  -7   8  103.09    6.40
  -4   7  -8   89.89    5.90
   4   7   8   89.09    6.20
   4   7   8   90.69    4.80
   4  -7   9   50.89    4.90
   4  -7   9   58.09    5.30
   4   7  -9   48.30    3.30
  -4  -7  -9   50.29    4.10
  -4   7   9   45.50    4.70
   4   7   9   46.10    5.40
   4   7   9   44.80    3.90
  -4  -7   9   51.79    3.90
  -4  -7 -10    4.70    2.30
   4  -7  10    7.70    2.50
  -4   7  10    1.60    2.70
   4  -7  10    8.40    2.80
   4   7  10    3.10    1.90
  -4   7 -10   19.00    3.40
  -5  -7   0  423.76    9.40
  -5  -7   0  427.86    9.00
  -5   7   0  426.26    9.70
   5   7   0  428.86    8.50
  -5  -7   0  413.36    9.80
   5   7   0  408.96    9.40
   5  -7   0  433.36    9.40
   5  -7   0  419.76    9.00
  -5   7   1    7.60    2.00
  -5  -7  -1   12.40    2.30
  -5   7   1    9.70    1.80
   5   7  -1    8.90    1.40
   5  -7   1   15.00    2.40
  -5  -7  -1   10.00    2.00
  -5  -7  -1   14.40    2.40
   5  -7   1   10.40    2.00
  -5  -7   1    7.80    2.00
   5   7   1   11.50    2.20
  -5   7  -1   11.30    2.50
  -5  -7   1   12.80    1.90
   5   7   1    9.80    2.10
  -5  -7   1   15.20    2.80
   5  -7  -1    8.20    1.90
   5  -7  -1   11.20    2.00
  -5   7   2   18.30    2.40
  -5  -7  -2   17.80    2.60
  -5   7   2   17.30    2.20
   5  -7   2   16.00    2.40
  -5  -7  -2   21.80    2.60
  -5  -7   2   16.80    2.00
  -5  -7   2   17.70    2.40
  -5  -7   2   21.00    2.90
   5  -7  -2   16.50    2.10
   5  -7  -2   21.90    2.20
  -5   7  -2   14.40    2.50
   5   7   2   15.90    2.20
   5   7   2   16.70    2.40
  -5   7   3   13.90    2.00
  -5  -7  -3   17.50    2.30
  -5   7   3   16.30    2.10
  -5  -7  -3   16.50    2.70
   5  -7  -3   15.40    0.80
   5   7   3   17.60    2.30
  -5   7  -3   16.30    2.80
   5  -7  -3   14.40    2.00
   5  -7  -3   15.80    1.90
   5  -7  -3   16.70    0.80
  -5  -7   3   18.60    2.60
  -5  -7   3   13.60    2.20
  -5  -7   3   15.80    1.70
   5   7   3   20.40    2.80
  -5   7   4  201.78    5.10
  -5  -7  -4  218.08    7.30
   5   7  -4  216.88    6.30
  -5   7   4  208.58    6.00
  -5  -7  -4  200.18    6.10
   5   7   4  204.88    7.00
   5   7   4  206.18    6.20
   5  -7  -4  209.08    5.00
  -5  -7   4  204.88    6.40
  -5   7  -4  209.58    7.20
   5  -7  -4  203.28    5.10
  -5  -7  -5   13.80    2.30
   5   7  -5   12.00    2.20
  -5  -7  -5   13.00    3.00
  -5   7   5   16.00    2.40
  -5  -7   5   11.90    2.20
   5  -7  -5   13.40    1.50
   5   7   5   14.30    3.00
  -5   7  -5   16.20    3.00
   5   7   5   11.20    2.30
  -5   7   6   91.89    4.70
   5   7  -6   91.69    4.30
  -5  -7  -6   90.09    5.30
   5  -7   6   80.09    5.30
  -5  -7  -6   85.09    4.50
  -5   7  -6   90.59    5.50
  -5  -7   6   91.59    4.20
   5   7   6   96.39    4.90
   5   7   6   88.49    5.60
  -5   7   7   40.10    3.80
  -5  -7  -7   46.50    5.00
   5  -7   7   50.49    4.60
   5   7  -7   42.40    3.30
  -5   7  -7   45.10    4.50
  -5  -7   7   42.00    3.00
   5   7   7   42.10    3.90
   5   7   7   41.60    4.70
   5  -7   8   52.69    4.80
  -5  -7  -8   61.59    5.50
  -5   7   8   45.10    4.30
   5  -7   8   51.59    5.10
   5   7   8   47.70    4.10
   5   7   8   51.79    5.30
  -5   7  -8   59.89    5.10
  -5   7   9   -3.30    2.10
   5  -7   9    1.30    2.40
   5  -7   9    5.30    2.90
  -5  -7   9    3.30    1.80
   5   7   9   -2.00    3.20
  -5   7  -9    4.80    2.50
   5   7   9   -1.00    1.80
  -5  -7 -10    1.30    2.30
   5  -7  10   -1.70    2.20
   5  -7  10    4.50    2.60
  -5   7  10   -1.20    2.60
   5   7  10   -0.10    3.40
  -6  -7   0    1.20    1.80
   6  -7   0    0.60    1.40
  -6  -7   0    1.90    1.70
   6   7   0    1.00    1.30
   6  -7   0   -1.30    1.40
   6   7   0    0.00    1.60
  -6   7   0    0.70    1.60
  -6  -7   0    1.20    1.60
  -6  -7  -1   66.99    4.00
   6   7  -1   68.19    2.60
  -6  -7  -1   64.29    3.80
  -6   7   1   62.29    3.50
   6  -7   1   65.29    3.40
   6   7   1   61.99    3.80
  -6   7  -1   65.99    3.90
   6   7   1   65.79    3.40
  -6  -7   1   68.09    4.00
  -6  -7   1   68.79    3.20
   6  -7  -1   66.29    3.40
  -6  -7   1   56.09    3.90
   6  -7  -1   61.89    3.40
   6  -7  -1   65.09    2.80
  -6   7   2  161.28    5.30
  -6  -7  -2  165.48    5.60
  -6   7   2  166.78    5.10
  -6  -7  -2  166.38    5.90
  -6  -7   2  166.18    6.00
   6   7   2  167.28    5.70
   6   7   2  166.38    5.60
   6  -7  -2  166.18    4.90
   6  -7  -2  169.18    4.00
  -6   7  -2  152.28    5.80
  -6  -7   2  157.98    5.60
  -6  -7   2  167.98    4.50
  -6   7   3    1.20    1.30
  -6  -7  -3   -0.30    1.80
  -6  -7  -3    1.70    1.60
  -6   7   3   -0.40    1.20
   6  -7  -3    1.40    1.10
   6   7   3    0.60    1.80
  -6  -7   3   -0.40    1.50
   6   7   3   -1.20    1.40
   6  -7  -3   -0.30    1.30
  -6  -7   3    1.30    1.70
  -6  -7   3   -0.80    0.90
   6  -7  -3    0.70    0.50
  -6   7  -3    1.40    1.90
  -6   7   4  230.18    5.60
  -6   7   4  224.38    6.30
  -6  -7  -4  220.48    7.50
  -6  -7  -4  224.78    6.90
   6  -7  -4  225.98    5.10
  -6  -7   4  233.38    7.30
   6   7   4  220.18    6.80
  -6   7  -4  215.48    7.50
   6   7   4  223.08    7.50
   6  -7  -4  235.08    5.30
  -6  -7   4  226.38    6.90
   6  -7   5   -0.40    2.00
  -6  -7  -5   -1.20    1.60
   6  -7   5   -1.20    2.00
  -6  -7  -5   -1.10    2.00
  -6   7   5    0.70    1.80
   6   7   5    1.80    1.80
   6   7   5    0.40    2.30
  -6   7  -5   -0.70    2.10
  -6  -7   5    0.40    1.60
  -6  -7   5    0.30    1.90
   6  -7   6   21.60    3.60
   6  -7   6   19.90    3.30
  -6  -7  -6   21.80    2.90
  -6   7   6   15.60    2.60
  -6  -7  -6   19.80    3.40
  -6   7  -6   24.40    3.70
  -6  -7   6   22.30    2.60
  -6  -7   6   17.00    2.90
   6   7   6   20.60    4.00
   6   7   6   16.70    2.70
   6  -7   7    7.60    2.90
  -6  -7  -7    8.20    2.30
  -6   7   7    7.60    2.50
  -6  -7  -7    9.80    2.90
   6  -7   7    5.50    2.50
   6   7   7    7.30    2.40
  -6   7  -7    5.60    2.70
  -6  -7   7    9.00    2.60
  -6  -7   7   10.00    1.90
   6   7   7    9.10    3.20
   6  -7   8   35.40    4.80
   6  -7   8   21.90    3.70
  -6   7   8   28.40    3.60
   6   7   8   28.50    3.50
  -6  -7   8   34.10    3.90
   6   7   8   29.40    4.70
  -6   7   9    7.30    2.80
   6  -7   9    9.50    3.10
   6  -7   9   10.60    3.20
  -6   7  -9   13.50    3.40
   6   7   9    5.70    2.80
  -6  -7   9   10.30    2.50
   6   7   9    6.60    3.50
   7  -7   0   94.79    3.90
  -7   7   0   95.79    4.50
  -7  -7   0   90.49    4.20
   7   7   0   94.29    3.60
  -7  -7   0   92.59    4.50
   7  -7   0   89.29    3.70
  -7  -7   0   97.29    4.60
   7   7   0   96.99    4.50
  -7   7   1  196.68    6.10
   7   7  -1  196.08    4.40
   7  -7   1  191.68    5.80
  -7  -7  -1  192.48    6.30
  -7  -7  -1  193.28    6.30
   7   7  -1  182.28    6.20
   7  -7   1  193.88    5.90
   7  -7  -1  190.38    5.10
   7  -7  -1  196.18    5.50
  -7  -7   1  198.78    6.30
   7   7   1  194.48    5.70
  -7   7  -1  183.58    6.30
  -7  -7   1  190.68    5.40
   7   7   1  203.68    6.40
  -7  -7   1  194.78    6.50
   7  -7   2   92.59    4.50
  -7  -7  -2   97.69    4.70
  -7  -7  -2   96.79    4.50
  -7   7   2  100.09    4.20
  -7   7   2  100.99    4.00
  -7  -7   2   97.09    4.80
   7   7   2   97.99    4.40
  -7  -7   2   92.99    3.50
  -7   7  -2   97.89    4.80
  -7  -7   2  103.69    4.70
   7  -7  -2   93.99    3.10
   7   7   2   88.19    4.40
   7  -7  -2   90.89    3.70
   7  -7   3  124.99    5.40
  -7  -7  -3  113.19    5.30
  -7  -7  -3  108.39    5.00
  -7   7   3  115.19    4.30
  -7   7   3  112.79    4.40
   7   7   3  122.69    5.30
   7   7   3  118.69    5.00
  -7  -7   3  115.29    3.60
  -7  -7   3  122.29    5.20
   7  -7  -3  118.79    3.80
  -7   7  -3  117.99    5.40
   7  -7  -3  114.19    2.60
  -7  -7   3  118.99    5.30
  -7  -7  -4    2.00    1.80
   7  -7   4    1.20    1.80
  -7   7   4    2.80    1.30
  -7  -7  -4    3.40    2.60
   7  -7   4    3.30    2.30
  -7   7   4    2.60    1.70
  -7  -7   4    4.00    2.10
  -7  -7   4    3.70    2.10
   7   7   4    0.80    1.90
   7  -7  -4    1.80    1.40
  -7  -7   4    3.40    1.10
   7   7   4    2.80    2.30
  -7   7   5   11.50    2.20
  -7  -7  -5   10.20    2.30
   7  -7   5   12.70    3.00
   7  -7   5    9.50    2.80
  -7  -7  -5   10.00    2.80
  -7  -7   5   11.60    2.30
   7   7   5    9.30    2.50
  -7   7  -5   10.60    2.90
   7   7   5   15.00    3.30
  -7  -7   5   11.60    2.60
  -7   7   6  173.08    6.00
  -7  -7  -6  169.48    7.60
  -7  -7  -6  169.48    6.60
   7  -7   6  166.28    8.70
   7   7   6  154.48    8.90
  -7  -7   6  172.88    5.70
  -7   7  -6  158.58    7.20
   7   7   6  175.78    6.80
  -7  -7   6  164.88    6.80
   7  -7   7    2.10    2.30
  -7   7   7    0.80    1.90
   7  -7   7    2.90    2.50
  -7  -7  -7    0.90    1.70
  -7  -7   7    0.20    2.10
   7   7   7   -0.40    1.90
  -7  -7   7   -0.60    1.20
   7   7   7    1.50    2.80
   7  -7   8   11.80    3.20
   7  -7   8   11.50    3.10
  -7   7   8   10.10    2.60
  -7  -7  -8   14.30    3.60
  -7   7  -8   18.30    3.70
   7   7   8    9.80    2.70
   7   7   8    9.40    3.50
  -7  -7   8   12.70    2.80
   7  -7   9   -1.10    2.40
  -7   7   9   -2.60    2.10
   7  -7   9    4.00    2.80
  -7  -7   9    0.10    1.70
   7   7   9   -2.80    2.00
  -7   7  -9    3.70    3.00
   7   7   9    2.50    3.30
  -8  -7   0   -0.90    1.60
  -8   7   0   -1.30    1.50
   8   7   0   -2.00    1.50
  -8  -7   0   -2.10    1.60
   8  -7   0    0.20    1.20
   8  -7   0   -0.60    1.40
  -8  -7  -1    5.10    1.90
   8  -7   1    6.60    1.80
   8   7  -1    8.60    1.20
   8   7  -1    7.60    2.10
  -8   7   1    8.40    2.00
  -8  -7  -1    4.70    2.00
   8  -7   1    5.60    1.70
  -8  -7   1    5.60    1.70
  -8  -7   1    5.60    2.10
   8   7   1    7.60    2.00
   8  -7  -1    6.30    1.70
   8   7   1    6.80    2.00
  -8  -7   1    6.50    1.90
  -8   7  -1    7.30    2.20
   8  -7   2   -0.10    1.50
  -8   7   2    0.90    1.50
  -8   7   2   -0.50    1.20
  -8  -7  -2   -1.30    1.60
  -8  -7  -2    0.40    1.80
   8  -7  -2    1.10    1.30
  -8   7  -2   -0.30    1.80
  -8  -7   2    1.90    1.40
  -8  -7   2    2.40    1.80
   8   7   2    0.00    1.60
  -8  -7   2    2.10    1.90
   8   7   2    0.60    1.80
   8  -7  -2    0.70    1.00
  -8  -7  -3   49.20    4.00
   8  -7   3   47.50    3.90
  -8   7   3   52.79    3.20
  -8   7   3   54.09    3.10
   8  -7   3   50.59    4.10
  -8  -7  -3   49.50    3.80
  -8  -7   3   44.30    3.80
   8  -7  -3   51.79    2.70
   8  -7  -3   48.80    2.70
   8   7   3   53.59    4.10
  -8   7  -3   49.99    4.10
   8   7   3   53.59    4.30
  -8  -7   3   55.29    4.10
  -8  -7   3   51.79    2.60
   8  -7  -3   51.59    2.00
  -8  -7  -4  119.59    5.50
   8  -7   4  120.39    5.90
  -8  -7  -4  116.69    5.80
   8  -7   4  118.39    6.00
  -8   7   4  115.29    4.10
  -8   7   4  119.29    4.70
   8   7   4  123.49    5.60
  -8  -7   4  123.19    5.60
   8   7   4  124.79    6.00
  -8  -7   4  115.49    3.60
  -8  -7   4  121.89    5.40
  -8   7  -4  113.99    5.90
  -8   7   5   29.10    2.90
  -8  -7  -5   34.70    4.30
   8  -7   5   25.50    3.60
   8  -7   5   21.10    3.60
  -8  -7  -5   23.00    3.10
   8   7   5   30.60    3.60
  -8  -7   5   31.70    4.20
  -8   7  -5   37.50    4.40
  -8  -7   5   30.60    2.00
  -8  -7   5   28.60    3.20
   8   7   5   34.80    4.40
  -8  -7  -6    2.00    2.40
  -8  -7  -6   -1.00    1.80
  -8   7   6    0.10    1.80
   8  -7   6    2.90    2.60
   8  -7   6   -1.60    2.20
  -8   7  -6    2.30    2.40
   8   7   6   -0.70    2.70
   8   7   6    2.20    2.30
  -8  -7   6    0.30    1.60
  -8  -7   6    1.00    2.00
  -8  -7  -7    7.20    2.30
   8  -7   7    6.90    2.90
  -8   7   7    1.80    2.00
  -8  -7  -7    7.90    3.70
   8  -7   7    1.70    2.40
   8   7   7    3.60    3.00
   8   7   7    3.00    2.30
  -8  -7   7    8.00    2.50
  -8  -7   7    4.10    1.50
  -8  -7  -8   36.60    4.90
   8  -7   8   16.30    3.60
   8  -7   8   19.60    3.90
  -8   7   8   17.60    3.10
   8   7   8   16.90    4.10
  -8   7  -8   18.30    3.70
  -8  -7   8   19.70    3.10
   8   7   8   17.10    3.20
   8  -7   9   56.19    5.90
   8  -7   9   40.10    5.20
   8   7   9   46.10    4.90
  -8   7  -9   59.19    5.40
  -8  -7   9   62.29    4.80
  -9  -7   0   84.29    4.10
   9  -7   0   81.69    4.00
  -9  -7   0   79.49    4.50
   9  -7   0   84.59    4.00
   9  -7   0   85.89    4.50
  -9   7   0   76.69    4.30
   9   7   0   83.29    4.60
   9  -7   1   75.69    4.40
   9  -7   1   78.29    3.90
   9   7  -1   71.59    4.40
   9   7  -1   78.49    2.40
  -9  -7  -1   83.99    4.70
  -9  -7  -1   71.99    4.20
  -9   7   1   78.89    4.20
   9  -7   1   80.19    4.20
  -9  -7   1   79.29    3.80
   9  -7  -1   84.19    3.70
   9   7   1   78.79    3.90
   9  -7  -1   78.39    3.60
  -9   7  -1   73.59    4.50
  -9  -7   1   77.99    4.40
   9   7   1   78.59    4.50
  -9  -7   1   83.39    4.50
   9  -7  -1   79.69    4.00
  -9  -7  -2  146.49    6.00
   9  -7   2  141.99    6.10
  -9   7   2  153.48    5.50
  -9  -7  -2  142.99    6.00
   9  -7   2  154.48    6.00
   9  -7  -2  147.29    4.60
   9   7   2  140.09    6.00
  -9  -7   2  142.29    5.90
  -9   7  -2  155.48    6.30
  -9  -7   2  151.48    4.80
  -9  -7   2  151.38    6.10
   9  -7  -2  143.19    7.10
   9  -7  -2  152.88    4.40
   9   7   2  150.98    5.60
  -9   7   3   -0.10    1.40
  -9   7   3    2.30    1.60
   9  -7   3    1.50    1.90
  -9  -7  -3   -2.10    2.00
   9  -7   3    2.70    2.30
   9  -7  -3    1.10    1.10
  -9  -7   3    2.00    1.30
  -9  -7   3    1.60    2.20
   9  -7  -3    2.40    1.00
  -9  -7   3    4.40    2.10
   9   7   3    0.40    2.10
   9   7   3    2.90    2.20
  -9   7  -3    2.30    2.00
   9  -7  -3    2.10    1.20
  -9   7   4   -1.30    1.30
  -9  -7  -4   -1.20    1.90
   9  -7   4    1.20    2.30
  -9  -7  -4   -0.40    2.10
   9  -7   4    0.00    2.00
  -9   7   4    0.10    1.50
  -9  -7   4   -0.80    1.10
   9   7   4    0.70    2.10
   9   7   4   -0.70    2.60
  -9   7  -4    2.10    2.30
  -9  -7   4    0.30    2.00
   9  -7   5   -0.10    2.40
  -9  -7  -5    1.70    2.40
  -9   7   5   -1.10    1.00
   9  -7   5   -0.20    2.20
  -9  -7  -5    1.00    2.10
  -9   7   5    0.50    1.60
  -9   7  -5   -1.50    2.20
  -9  -7   5    0.20    1.80
   9   7   5    0.10    2.20
  -9  -7   5    1.00    2.00
  -9  -7   5   -1.00    0.90
   9   7   5   -0.70    2.50
  -9   7   6   37.30    3.30
   9  -7   6   34.40    4.50
  -9  -7  -6   35.30    4.00
   9  -7   6   32.90    4.20
   9   7   6   39.20    4.40
  -9  -7   6   37.10    4.00
  -9  -7   6   32.40    3.10
   9   7   6   30.40    4.50
   9  -7   7    3.30    2.50
  -9   7   7    4.40    2.10
   9  -7   7    5.40    2.80
  -9  -7  -7    4.20    2.80
  -9  -7   7    4.00    1.50
  -9   7  -7    5.70    2.70
   9   7   7    4.50    2.60
  -9  -7   7    4.70    2.30
   9   7   7    4.50    3.10
   9  -7   8    2.50    2.80
   9  -7   8    2.40    2.60
  -9  -7  -8   12.50    4.20
  -9   7   8   -0.90    1.80
   9   7   8   -1.80    2.30
  -9   7  -8    7.00    3.70
   9   7   8   -0.90    3.00
  -9  -7   8    1.40    2.00
   9  -7   9    4.20    3.00
   9   7   9   -1.30    3.00
  -9  -7   9    2.60    2.00
   9   7   9   -1.50    2.40
  10  -7   0   -0.70    1.50
  10   7   0   -1.90    1.40
 -10   7   0   -1.50    1.70
 -10  -7   0   -1.50    1.90
 -10  -7   0    1.00    2.00
  10  -7   0   -2.00    1.70
  10  -7   0   -0.50    1.40
  10   7   0   -0.40    1.90
  10  -7   1    6.70    2.10
  10   7  -1    5.60    2.20
  10  -7   1    4.60    2.30
 -10   7   1    5.10    2.00
 -10  -7  -1    6.70    2.30
  10  -7   1    6.00    2.00
  10   7   1    6.70    2.00
  10   7   1    5.50    2.40
  10  -7  -1    7.00    1.70
  10  -7  -1    4.40    1.90
 -10   7  -1    4.00    2.10
  10  -7  -1    5.80    1.80
 -10  -7   1    4.70    2.20
 -10  -7   1    4.90    1.90
  10  -7   2    7.30    2.50
 -10   7   2    6.50    2.10
 -10  -7  -2    7.80    2.40
  10  -7   2   10.80    2.50
  10   7   2    5.20    2.30
  10  -7  -2    6.60    1.70
  10  -7  -2    6.70    1.90
  10   7   2    6.90    2.50
 -10   7  -2    7.30    2.50
 -10  -7   2    8.10    2.50
 -10  -7   2    6.80    1.90
 -10  -7   2    9.90    2.50
 -10  -7  -3  136.69    6.20
 -10  -7  -3  129.09    6.20
  10  -7   3  133.09    6.40
 -10   7   3  134.19    5.10
 -10   7   3  126.89    5.00
  10  -7   3  126.29    6.10
 -10   7  -3  133.09    6.30
 -10  -7   3  133.09    4.40
  10   7   3  123.69    6.00
  10  -7  -3  139.89    3.90
 -10  -7   3  130.49    7.10
  10   7   3  135.39    6.00
  10  -7  -3  126.69    3.30
 -10  -7   3  127.09    5.80
  10  -7   4   13.90    3.20
 -10   7   4   16.30    2.20
 -10   7   4   13.20    2.30
 -10  -7  -4    8.20    2.60
  10  -7   4   10.30    2.70
 -10  -7   4   13.90    1.80
 -10  -7   4   13.90    2.90
  10   7   4    9.20    3.00
  10   7   4    9.90    2.70
 -10  -7   4   12.80    2.70
 -10   7  -4   18.30    3.50
 -10   7   5    0.10    1.10
 -10   7   5    2.00    1.80
 -10  -7  -5    1.50    2.10
  10  -7   5    2.90    2.50
  10  -7   5    0.70    2.50
  10   7   5    2.70    2.80
 -10  -7   5    2.00    1.90
 -10  -7   5    1.70    1.10
  10   7   5    0.80    2.30
 -10  -7   5    2.20    2.20
  10  -7   6  210.98    9.00
  10  -7   6  222.28    9.00
 -10  -7  -6  221.38    9.30
 -10   7   6  219.58    6.90
 -10  -7   6  217.78    6.80
 -10   7  -6  226.68    9.10
  10   7   6  217.28    9.30
 -10  -7   6  222.48    8.00
  10   7   6  216.48    8.50
 -10  -7   6  215.78    5.00
 -10  -7  -7   16.10    3.10
  10  -7   7   21.60    4.10
 -10   7   7   22.60    2.90
  10  -7   7   14.70    3.50
 -10  -7  -7   30.10    4.60
 -10  -7   7   22.60    2.40
 -10  -7   7   17.00    3.00
 -10   7  -7   25.40    4.20
  10   7   7   22.50    4.40
  10   7   7   20.40    3.60
  10  -7   8   58.29    5.90
 -10   7   8   55.29    4.10
  10  -7   8   65.99    6.00
  10   7   8   48.90    5.10
 -10   7  -8   60.39    5.70
 -10  -7   8   59.99    4.90
  10   7   8   60.49    6.10
 -10   7   9   34.00    5.00
  11  -7   0  184.18    6.00
  11   7   0  191.38    7.20
 -11   7   0  175.88    6.70
 -11  -7   0  199.98    7.20
  11  -7   0  181.28    6.30
  11  -7   0  182.78    6.20
  11   7   0  175.38    6.80
 -11  -7   0  182.58    6.40
 -11  -7  -1   50.79    4.00
  11  -7   1   52.29    4.10
 -11  -7  -1   53.59    4.40
  11  -7   1   58.19    3.90
  11  -7   1   53.79    4.10
 -11   7   1   50.79    3.90
  11   7  -1   59.69    4.60
 -11  -7   1   61.89    4.50
  11   7   1   48.40    4.30
  11  -7  -1   58.39    3.60
  11  -7  -1   51.69    3.50
 -11  -7   1   50.39    3.70
  11  -7  -1   54.69    3.30
  11   7   1   54.19    3.60
 -11   7  -1   54.19    4.30
  11  -7   2   14.30    3.30
 -11  -7  -2   16.80    3.20
 -11  -7  -2   19.10    3.20
  11  -7   2   14.00    2.80
 -11   7   2   21.00    3.00
  11   7   2   17.50    3.00
 -11   7  -2   24.10    3.60
  11  -7  -2   17.20    2.10
 -11  -7   2   17.40    3.10
  11  -7  -2   17.70    2.10
 -11  -7   2   17.50    2.50
  11   7   2   16.10    2.90
 -11  -7   2   16.70    3.10
  11  -7  -2   18.00    2.20
  11  -7   3  119.79    6.20
 -11  -7  -3  104.59    5.90
  11  -7   3  118.89    6.10
 -11   7   3  109.39    4.90
 -11  -7  -3  110.29    5.90
 -11  -7   3  123.19    5.90
 -11  -7   3  116.79    4.40
 -11   7  -3  117.09    6.20
  11   7   3  108.59    5.60
  11  -7  -3  119.79    3.90
 -11  -7   3  121.69    6.00
  11   7   3  114.29    6.10
 -11   7   4    2.40    1.60
  11  -7   4    0.10    2.60
 -11   7   4    1.20    1.60
  11  -7   4    0.50    2.70
 -11  -7  -4    1.80    2.20
  11   7   4    1.60    2.90
  11   7   4    0.40    2.30
  11  -7  -4    0.20    0.70
 -11  -7   4    0.80    1.30
 -11  -7   4   -1.20    2.00
 -11  -7   4   -0.60    2.10
 -11   7   5   10.40    1.60
  11  -7   5    9.90    3.30
  11  -7   5   13.20    3.20
 -11   7   5   11.70    2.30
 -11  -7   5    8.60    2.40
  11   7   5   10.20    2.90
 -11  -7   5   11.00    1.60
 -11  -7   5    9.80    2.70
 -11   7  -5   18.20    3.90
  11   7   5   10.00    3.40
 -11  -7  -6   25.90    3.70
 -11   7   6   25.90    3.00
  11  -7   6   34.70    4.70
  11  -7   6   24.80    4.00
 -11  -7  -6   34.80    4.80
  11   7   6   32.00    4.60
 -11  -7   6   27.10    2.00
 -11  -7   6   28.10    3.10
  11   7   6   39.90    4.70
 -11  -7   6   31.60    3.70
 -11   7  -6   33.90    4.70
 -11  -7  -7    4.80    2.30
  11  -7   7    4.50    2.90
  11  -7   7    1.10    2.50
 -11   7   7    1.50    1.70
 -11  -7  -7    9.40    3.20
 -11  -7   7    1.90    1.00
 -11   7  -7    6.90    2.90
  11   7   7   -1.40    2.50
 -11  -7   7    3.90    2.30
 -11  -7   7    5.90    1.60
  11   7   7    0.20    3.40
 -11   7   8   -2.60    1.70
  11  -7   8   -3.60    2.40
 -11  -7   8    1.30    0.90
 -11   7  -8    9.00    4.00
  11   7   8    0.00    2.50
 -11  -7   8    1.10    2.10
  12  -7   0   -0.20    1.70
  12   7   0    0.20    2.20
  12  -7   0    1.10    1.80
  12  -7   0    2.00    1.70
  12   7   0   -0.80    2.10
 -12   7   0    3.30    2.30
 -12  -7   0   -0.80    2.20
 -12  -7   0    0.90    2.00
 -12  -7  -1   -0.80    2.20
 -12   7   1    1.40    1.90
  12  -7   1   -1.10    1.90
  12  -7   1   -0.20    2.20
  12  -7   1    1.20    1.90
 -12  -7  -1    1.20    2.40
  12   7  -1   -2.60    2.00
 -12   7  -1   -1.00    2.10
  12  -7  -1    0.90    1.70
  12   7   1    0.90    2.20
  12  -7  -1    1.90    1.70
 -12  -7   1   -0.30    1.90
  12  -7  -1   -1.40    1.60
 -12  -7   1   -0.70    2.20
  12   7   1    1.50    1.90
  12   7  -2    4.80    2.60
 -12   7   2    2.30    1.90
  12  -7   2    1.00    2.20
 -12  -7  -2    3.70    3.00
  12  -7   2    1.60    2.30
 -12  -7  -2    4.20    2.50
 -12  -7   2    3.90    2.00
  12   7   2    5.50    2.50
  12  -7  -2    3.70    1.60
 -12  -7   2    2.80    2.40
 -12  -7   2    1.70    2.30
  12  -7  -2    6.30    1.70
 -12   7  -2    2.00    2.40
  12  -7  -2    4.70    1.70
  12   7   2    2.70    2.40
 -12   7   3   10.20    2.20
  12  -7   3   13.20    3.00
 -12  -7  -3    9.30    2.80
 -12  -7  -3    7.70    2.90
  12  -7   3   11.20    3.10
 -12  -7   3   13.80    3.00
 -12  -7   3   12.90    2.90
 -12   7  -3   11.90    3.50
  12   7   3   12.20    3.20
 -12  -7   3   14.40    2.30
  12   7   3   11.80    3.00
  12  -7   4   -0.20    2.50
 -12   7   4    5.60    1.90
  12  -7   4    8.40    2.90
  12   7   4    8.00    2.90
 -12  -7   4    5.10    2.60
  12  -7  -4    5.40    1.10
 -12  -7   4    7.20    2.60
 -12  -7   4    3.50    1.60
  12   7   4    3.00    3.00
 -12  -7  -5    0.20    2.20
 -12   7   5    0.60    1.20
  12  -7   5   -0.20    2.40
  12  -7   5   -2.90    2.20
 -12   7   5   -0.10    1.50
 -12  -7   5   -0.60    2.10
 -12  -7   5   -1.30    1.80
 -12  -7   5   -0.30    1.20
  12   7   5    0.20    2.70
 -12   7  -5    3.00    2.60
  12   7   5   -1.20    2.20
 -12  -7  -6    8.30    3.10
 -12   7   6    4.00    1.90
  12  -7   6    4.40    2.90
  12  -7   6    5.90    2.90
 -12  -7  -6    2.60    2.30
  12   7   6    1.60    3.00
 -12  -7   6    1.80    1.20
 -12  -7   6    2.60    2.40
  12   7   6    1.80    2.70
 -12  -7   6    4.70    1.90
 -12   7  -6    5.60    3.50
  12  -7   7   24.80    4.40
 -12  -7  -7   31.20    4.80
 -12  -7  -7   21.80    3.60
 -12   7   7   26.10    3.00
  12  -7   7   23.30    4.20
  12   7   7   22.80    4.50
  12   7   7   16.10    3.60
 -12  -7   7   21.50    1.80
 -12   7  -7   22.30    4.30
 -12  -7   7   29.40    2.60
 -12  -7   7   18.30    3.30
  12  -7   8   34.30    5.00
  12  -7   8   48.80    5.40
 -12   7   8   33.40    3.50
 -12  -7   8   30.00    3.80
 -12  -7   8   34.00    2.00
  12   7   8   29.40    4.40
 -12  -7   8   38.20    2.00
  12   7   8   31.60    5.40
 -13  -7   0   -1.50    2.20
  13  -7   0    1.20    1.80
  13   7   0    0.70    2.40
  13  -7   0    1.20    2.00
 -13   7   0    1.10    2.30
  13  -7   0    3.00    2.10
  13  -7   1  261.27    8.60
 -13  -7  -1  257.37    8.60
  13   7  -1  261.87    9.00
 -13   7   1  261.37    8.70
  13  -7   1  260.47    8.50
 -13  -7   1  268.87    8.10
  13   7   1  275.87    9.30
 -13  -7   1  278.97    9.20
  13  -7  -1  267.67    7.80
  13  -7  -1  265.27    7.30
  13   7   1  273.57    7.50
 -13   7  -1  257.57    9.00
  13  -7  -1  269.37    7.10
  13  -7   2  114.09    6.00
  13   7  -2  117.89    6.30
  13  -7   2  121.29    6.30
 -13  -7  -2  118.69    6.40
 -13   7   2  120.69    5.70
  13  -7  -2  118.19    3.90
  13  -7  -2  124.49    3.90
 -13  -7   2  124.79    6.10
 -13  -7   2  119.99    5.20
  13   7   2  117.69    5.70
  13  -7  -2  123.59    5.00
  13   7   2  103.59    7.40
 -13  -7   2  114.69    6.30
 -13   7  -2  109.49    6.20
 -13   7   3    3.80    1.90
 -13  -7  -3    8.80    3.00
  13  -7   3    5.30    2.70
  13  -7   3    5.90    3.00
 -13  -7   3    5.50    2.60
 -13  -7   3    9.40    2.90
 -13  -7   3    7.60    2.10
  13   7   3    8.90    3.00
  13   7   3    4.70    2.60
 -13   7  -3    6.90    2.90
  13  -7  -3    9.10    1.80
  13  -7   4    6.00    2.90
 -13   7   4    4.00    1.80
 -13  -7  -4    4.70    2.70
 -13  -7  -4    8.90    2.80
  13  -7   4    8.70    3.00
  13   7   4    4.70    2.70
 -13  -7   4    5.50    2.60
  13  -7  -4    4.90    1.20
  13   7   4    5.30    3.30
 -13  -7   4    3.60    2.30
 -13  -7   4    4.50    1.80
  13  -7   5   15.20    3.50
 -13  -7  -5   15.60    3.40
  13  -7   5   19.20    3.80
 -13   7   5   17.60    2.10
 -13  -7  -5   26.90    5.00
  13   7   5   18.80    3.70
 -13  -7   5   22.30    3.20
 -13  -7   5   17.20    2.10
 -13  -7   5   17.20    3.20
 -13   7  -5   17.20    4.50
  13   7   5   14.20    3.60
  13  -7   6    0.20    2.60
 -13  -7  -6    2.80    2.50
 -13   7   6    3.20    1.80
  13  -7   6    2.60    3.10
 -13  -7  -6    6.00    2.80
  13   7   6    1.20    3.10
 -13  -7   6   -1.80    2.20
 -13   7  -6    2.50    2.70
 -13  -7   6   -1.00    1.10
 -13  -7   6    1.00    1.60
  13   7   6    4.90    3.00
  13  -7   7   99.89    7.20
  13  -7   7  106.29    8.00
 -13  -7  -7  107.99    6.80
 -13   7   7  104.09    4.90
 -13  -7   7   92.49    3.20
 -13  -7   7   96.59    6.10
 -13  -7   7   97.79    4.20
  13   7   7   96.19    7.30
  13   7   7   89.19    6.60
 -14  -7   0    1.10    2.00
  14  -7   0    3.30    1.90
  14  -7   0    0.60    2.10
 -14  -7   0   -0.80    2.40
  14  -7   0    3.80    2.20
 -14   7   0    3.50    2.40
  14   7   0    3.60    2.60
  14   7   0    3.50    2.50
  14   7  -1    2.70    2.70
  14  -7   1    2.10    2.20
 -14   7   1   -0.60    2.10
  14  -7   1    0.90    1.90
  14  -7   1    1.70    2.30
 -14  -7  -1   -0.10    2.60
 -14  -7  -1   -1.90    2.00
 -14  -7   1    2.30    2.30
 -14  -7   1   -1.60    2.30
  14  -7  -1    1.90    1.80
  14  -7  -1    0.40    1.60
 -14   7  -1    3.60    2.50
  14  -7  -1    0.70    2.00
  14   7   1    0.00    2.40
  14   7   1   -0.80    1.80
  14  -7   2    6.20    3.10
 -14   7   2   13.20    3.30
  14  -7   2   12.50    3.00
 -14  -7  -2   13.20    3.20
  14   7   2    6.70    2.80
 -14  -7   2   12.00    3.00
  14   7   2   11.60    2.80
 -14   7  -2   10.50    3.20
 -14  -7   2    9.00    3.00
 -14  -7   2   13.00    2.60
  14  -7  -2    7.90    2.10
  14  -7  -2    9.40    1.80
  14  -7  -2    9.60    1.50
 -14   7   3   33.00    3.50
 -14  -7  -3   40.10    4.90
 -14  -7  -3   27.60    4.10
  14  -7   3   30.00    4.20
  14  -7   3   32.70    4.30
 -14  -7   3   34.30    4.20
  14   7   3   34.70    4.20
  14   7   3   30.10    4.10
 -14   7  -3   30.40    4.50
  14  -7  -3   33.10    3.00
 -14  -7   3   31.30    3.10
 -14  -7   3   36.80    4.40
 -14  -7  -4   47.70    4.90
  14  -7   4   47.70    4.80
  14  -7   4   42.60    4.80
 -14   7   4   44.00    3.50
 -14  -7  -4   45.20    5.10
  14   7   4   40.60    5.00
  14   7   4   44.20    5.00
 -14  -7   4   47.70    3.30
 -14  -7   4   40.20    4.50
 -14  -7   4   47.30    4.40
 -14   7  -4   46.60    4.90
 -14  -7  -5    5.60    2.80
  14  -7   5    3.60    2.70
 -14  -7  -5    7.90    3.00
  14  -7   5    8.40    3.50
 -14   7   5   10.60    1.90
  14   7   5    5.30    2.90
 -14  -7   5    5.70    2.30
 -14   7  -5    4.90    2.80
  14   7   5    8.70    3.20
 -14  -7   5    4.10    2.50
 -14  -7   5    6.50    1.70
  14  -7   6    1.30    2.70
  14  -7   6   -4.80    2.30
 -14  -7  -6    0.80    2.30
  14   7   6    2.60    2.80
  14   7   6   -1.90    3.00
 -14  -7   6   -0.10    1.30
 -14  -7   6   -2.40    2.20
 -14  -7   6    0.90    1.60
  14  -7   7   24.60    4.50
  14  -7   7   21.20    4.30
 -14   7   7   25.90    3.00
[truncated: 5,634,961 more chars]
